# Supplementary material for: Concurrent Preimplantation Genetic Testing and Competence Assessment of Human Embryos by Transcriptome Sequencing
Source: Adv Sci (Weinh). 2024 Jun 20;11(32):2309817. doi: 10.1002/advs.202309817 (PMC11348190; doi:10.1002/advs.202309817)
Supplement: Supplementary file 2 — Supporting Information [file ADVS-11-2309817-s002.xlsx]

## Sheet: Table S1
Supplementary Table 1. Information for TE samples from 19 donated whole blastocysts and 21 biopsied blastocysts
Donated embryos	1-cell group sample	3-cell group sample	5-cell group sample	Remaining sample	CNV detected on DNA	Biopsied embryos	Sample (for RNA)	Sample (for DNA)	Clinical outcomes
A1	A1_1	A1_3	A1_5	A1_R	46,XN	B1	B1_3	B1_R
A2	A2_1	A2_3	A2_5	A2_R	45,XN,-16	B2	B2_3	B2_R	Live birth
A3	A3_1	A3_3	A3_5	A3_R	46,XN,-10q	B3	B3_3	B3_R
A4	A4_1	A4_3	A4_5	A4_R	46,XN	B4	B4_3	B4_R
A5	A5_1	A5_3	A5_5	A5_R	46,XN	B5	B5_3	B5_R	Implantation failure
A6	A6_1	A6_3	A6_5	A6_R	46,XN	B6	B6_3	B6_R
A7	A7_1	A7_3	A7_5	A7_R	46,XN	B7	B7_3	B7_R	Live birth
A8	A8_1	A8_3	A8_5	A8_R	46,XN	B8	B8_3	B8_R
A9	A9_1	A9_3	A9_5	A9_R	46,XN	B9	B9_3	B9_R	Implantation failure
A10	A10_1	A10_3	A10_5	A10_R	46,XN	B10	B10_3	B10_R
A11	A11_1	A11_3	A11_5	A11_R	46,XN	B11	B11_3	B11_R	Implantation failure
A12	A12_1	A12_3	A12_5	A12_R	46,XN	B12	B12_3	B12_R
A13	A13_1	A13_3	A13_5	A13_R	45,XN,-19	B13	B13_3	B13_R	Live birth
A14	A14_1	A14_3	A14_5	A14_R	45,XN,-16	B14	B14_3	B14_R
A15	A15_1	A15_3	A15_5	A15_R	45,XN,-16	B15	B15_3	B15_R
A16	A16_1	A16_3	A16_5	A16_R	46,XN	B16	B16_3	B16_R	Live birth
A17	A17_1	A17_3	A17_5	A17_R	45,XN,-3	B17	B17_3	B17_R
A18	A18_1	A18_3	A18_5	A18_R	47,XN,+3	B18	B18_3	B18_R
A19	A19_1	A19_3	A19_5	A19_R	46,XN,-7p	B19	B19_3	B19_R	Implantation failure
						B20	B20_3	B20_R
						B21	B21_3	B21_R

## Sheet: Table S2
Supplementary Table 2. Mendelian genetic disorders related genes that detected in more than three samples in 5-cell group
Gene	Mean expression (FPKM) in 1-cell group	Mean expression (FPKM) in 3-cell group	Mean expression (FPKM) in 5-cell group
A4GALT	39.4347	40.0789	30.6984
AAAS	45.4588	39.1217	42.5458
AAGAB	16.7365	12.5444	13.0432
AARS2	2.82882	3.07056	6.61579
AASS	1.39588	2.27278	2.16368
ABCA1	1.34647	0.338333	1.65368
ABCA4	1.95176	0.542222	0.284737
ABCB6	19.2794	15.275	13.9553
ABCB7	5.22235	7.60056	12.3305
ABCD1	0.508235	0.621667	0.583684
ABCD3	10.7335	11.6561	11.5168
ABCD4	13.4494	3.71389	4.57421
ABCG2	20.8606	25.5417	30.0032
ABHD12	33.2376	30.2156	39.7553
ABHD16A	9.20882	7.68389	8.42842
ABHD5	4.98294	6.04167	6.80947
ABL1	2.00647	2.41556	3.75316
ACACA	2.96529	5.00333	4.46211
ACAD8	10.4747	10.4717	21.2632
ACAD9	12.7371	9.64778	9.65737
ACADM	13.8941	12.6667	14.4368
ACADS	3.54059	4.185	7.81105
ACADSB	2.24529	3.16611	1.76895
ACADVL	19.5341	14.2833	15.4521
ACAT1	15.3818	35.7311	32.8011
ACBD5	1.45353	0.821667	3.59053
ACD	11.2635	10.7206	11.0042
ACE	2.09824	2.52556	1.97368
ACER3	1.84941	2.19444	1.61842
ACHE	1.65706	0.499444	0.501579
ACO2	41.7529	61.2872	54.0989
ACOX1	4.33118	4.31278	6.64
ACP5	7.19529	14.16	13.0263
ACSF3	3.1	2.17889	2.70316
ACSL4	4.27765	6.06667	3.91105
ACTB	6222.89	6470.11	6044.01
ACTC1	0.239412	0.242222	0.837368
ACTG1	717.689	969	861.164
ACTG2	18.4876	16.8922	27.6779
ACTN1	28.2888	42.5144	43.3626
ACTN4	29.7753	30.1217	32.3253
ACVR1	5.07	5.44611	3.29526
ACVR1B	1.54588	1.32667	2.98053
ACVR2B	5.39882	1.76278	1.90053
ACY1	31.6435	28.7878	15.1032
ADA	20.8718	33.1733	9.93895
ADAM10	8.41706	11.0839	11.07
ADAM17	10.0306	4.35222	4.75632
ADAM9	16.6241	15.5061	22.0768
ADAMTS3	0.0194118	0.0661111	0.676842
ADAMTSL4	3.76059	6.32056	3.72263
ADAR	7.27824	12.755	11.6947
ADARB1	0.347059	1.57278	0.607368
ADAT3	4.00059	5.98722	30.3121
ADD1	20.1253	14.2006	17.4395
ADD3	22.1153	17.0789	11.1884
ADGRE2	0.0329412	0.0272222	0.402105
ADGRG6	0.700588	2.44389	0.685263
ADGRL1	2.60765	1.18556	0.775263
ADH5	20.7071	25.9361	30.3263
ADK	29.0824	27.2678	27.6074
ADNP	6.26353	6.67056	5.29
ADSL	63.9165	96.3578	72.49
AFF4	5.22353	8.80667	5.96421
AFG3L2	19.1212	22.5689	36.4763
AGA	2.59471	1.315	1.96105
AGBL5	54.3341	1.68889	23.3021
AGK	19.9018	8.34	4.46895
AGL	34.2741	34.0472	37.6411
AGO1	0.671176	1.18	1.15158
AGO2	21.2465	29.2533	18.6447
AGPAT2	97.8206	50.8317	36.4611
AGPS	1.02235	2.56444	2.21579
AGRN	1.09176	1.46833	0.654737
AGTPBP1	0.628235	1.02278	1.46053
AHCY	107.325	104.037	106.849
AHI1	1.97	0.982778	2.00421
AHR	0.193529	0.231111	0.437895
AIFM1	40.5359	33.3178	41.9821
AIMP1	25.4253	24.2994	31.6453
AIMP2	83.6918	109.743	100.694
AIP	3.75118	6.26833	4.23579
AK1	3.43941	4.24778	5.05789
AK2	37.9424	40.4061	42.8163
AKAP9	3.90176	4.32056	2.86105
AKT1	12.9406	9.42889	10.6221
AKT2	4.02353	5.04278	7.03526
AKT3	32.0065	0.993889	2.76579
ALAD	25.3612	32.6444	30.0305
ALDH18A1	8.77529	7.34611	7.09789
ALDH1A2	0.226471	0.448889	1.19579
ALDH2	15.2965	13.4983	16.3211
ALDH3A2	6.57471	9.34944	8.39105
ALDH4A1	8.83824	6.13667	4.97474
ALDH6A1	4.42588	4.27944	4.61368
ALDH7A1	8.74176	5.64444	7.41316
ALDOA	997.266	1176.5	1281.34
ALG1	7.07235	10.7889	8.74579
ALG11	8.31824	7.87833	9.66105
ALG12	5.42941	6.31611	5.39789
ALG13	6.63353	14.835	10.0611
ALG14	28.4694	27.1306	21.7658
ALG2	16.0629	18.1539	13.3221
ALG3	55.8947	51.4967	49.4863
ALG5	35.6165	46.8372	42.6974
ALG6	5.03941	5.98611	10.2532
ALG8	13.0806	19.5167	21.6674
ALG9	1.97647	1.87167	2.08474
ALKBH8	3.01059	1.46833	1.49579
ALMS1	3.54529	2.06222	4.18474
ALOX5	2.81412	1.01056	0.632105
ALPL	56.7671	80.7728	55.2058
ALS2	2.56706	2.44056	3.50158
AMACR	1.56647	1.37833	0.527368
AMFR	5.33235	4.68	8.28579
AMHR2	0.00705882	0.397222	0.885263
AMMECR1	2.01471	3.04	5.87421
AMN	0.394706	0.536111	0.673684
AMPD2	2.06118	1.68778	3.12316
AMT	7.15412	2.88056	6.11158
ANAPC1	3.01118	3.80333	12.9632
ANAPC7	9.86588	8.83778	8.97474
ANGPT1	1.41118	4.83333	1.92526
ANKH	1.06588	0.372778	0.513684
ANKLE2	13.5024	5.85444	6.50526
ANKRD11	21.0018	12.5061	16.8005
ANKRD17	7.52529	10.1517	8.24263
ANKRD26	1.02824	1.00222	0.982105
ANKS6	0.634118	0.813889	0.482632
ANLN	26.7341	28.7911	19.0042
ANO1	0.227647	0.851667	0.609474
ANO10	8.66882	8.99611	2.79947
ANO6	25.1271	9.84278	8.59895
ANXA11	22.7512	29.1111	28.0121
ANXA5	127.669	152.196	138.067
AP1B1	11.9888	14.4761	15.0932
AP1G1	6.10059	4.77167	5.22526
AP1S1	16.5506	17.6233	17.0063
AP1S2	0.478235	0.648889	0.756316
AP2M1	217.172	225.469	220.044
AP2S1	343.665	348.263	313.851
AP3B1	7.81706	10.9417	10.8232
AP3D1	31.32	22.8661	28.7837
AP4B1	1.54824	1.69889	2.16211
AP4E1	0.927647	1.79222	1.17421
AP4M1	7.21765	9.84556	10.1684
AP4S1	0.410588	0.316667	0.784211
AP5Z1	2.57353	2.92222	2.62526
APC	9.88765	2.78222	1.91947
APOA1	7.35353	1.78556	12.1537
APOA2	4.65176	1.22	4.72105
APOC3	2.57294	10.4261	23.0979
APOE	39.9318	17.5756	37.0489
APP	2.63	3.02611	2.59579
APPL1	4.36706	4.58944	6.33579
APRT	297.921	328.359	312.932
APTX	30.4165	29.57	32.9311
AQP3	57.4747	87.1161	47.8984
ARCN1	15.8171	25.58	24.2037
ARF1	288.667	291.226	314.796
ARFGEF1	6.52	7.60667	7.40158
ARFGEF2	3.86294	6.03389	4.26579
ARHGDIA	76.3412	80.5156	87.9037
ARHGEF1	2.95059	4.12611	2.80368
ARHGEF18	2.70647	1.60222	2.64105
ARHGEF2	1.13235	1.38444	1.20632
ARID1A	13.8018	14.2106	17.5411
ARID1B	1.15353	1.00778	0.623158
ARID2	1.15941	1.68611	3.73684
ARL13B	9.09294	6.70611	2.17842
ARL2	124.907	155.884	414.209
ARL2BP	7.87706	8.835	11.9516
ARL3	3.66765	2.02389	4.57158
ARL6	1.06118	0.344444	0.817368
ARL6IP1	158.364	156.96	155.366
ARMC5	0.382353	0.357778	0.428947
ARMC9	0.552353	1.56667	1.85
ARPC1B	223.037	250.924	183.539
ARPC4	70.6588	96.9522	158.349
ARPC5	65.9165	65.9817	80.62
ARSA	0.795882	0.252222	0.487895
ARSB	1.00235	0.933333	0.938421
ARSG	0.0805882	0.516667	0.379474
ARSK	2.82647	2.26667	2.27421
ARV1	2.19706	5.35389	6.81947
ASAH1	30.7324	27.8256	28.7753
ASCC1	7.99059	8.12611	9.24737
ASCC3	15.0606	9.47278	20.7168
ASH1L	6.00471	4.56833	4.13053
ASL	3.16471	6.97556	3.18684
ASNS	54.9188	66.5017	56.61
ASPH	3.57294	2.09778	3.30789
ASPM	6.48882	7.28667	6.12842
ASPSCR1	1.40059	3.40444	1.14474
ASS1	23.2053	26.185	36.5479
ASXL1	4.66294	6.68389	5.47947
ASXL2	3.32765	3.09722	4.16053
ATAD1	26.2647	11.1378	15.7516
ATAD3A	15.6347	23.7606	109.956
ATF6	3.78941	6.14	5.46579
ATG16L1	11.0441	13.8606	15.8289
ATG5	28.94	32.3567	24.9226
ATG7	4.72647	6.85556	5.43105
ATIC	71.4741	85.445	98.9968
ATL3	2.62765	2.50278	3.51105
ATM	0.73	0.354444	0.511053
ATN1	8.89471	5.12778	9.93789
ATP11A	13.0712	14.4361	10.2637
ATP11C	9.72588	9.06333	11.8663
ATP13A2	15.4582	13.9644	11.3179
ATP13A3	6.47471	8.32944	9.73789
ATP1A1	188.891	119.823	101.023
ATP1B1	34.3176	17.4328	36.3105
ATP2A2	6.32059	9.25667	12.4205
ATP2B1	49.4294	40.9689	38.1721
ATP2C1	7.93294	7.08611	6.91053
ATP6AP1	96.5771	102.212	104.511
ATP6AP2	35.3459	45.7256	61.64
ATP6V0A1	2.27176	3.59444	3.95684
ATP6V0A2	0.95	0.935556	0.824211
ATP6V0A4	47.1753	45.1272	38.9974
ATP6V0C	89.65	140.521	181.932
ATP6V1A	27.1812	28.6278	28.6474
ATP6V1B1	62.38	65.8089	51.5326
ATP6V1B2	78.6482	27.6572	25.9137
ATP6V1E1	83.2153	99.6439	87.3742
ATP7A	0.0864706	0.304444	0.573684
ATP7B	5.39529	2.92889	2.55737
ATP8A2	0.314118	0.580556	0.743158
ATP8B1	7.83059	7.38889	11.0132
ATP9A	0.532353	1.27111	1.12211
ATPAF2	26.0941	17.1311	21.1232
ATR	0.674118	0.735	0.763158
ATRX	9.96588	7.15722	8.61316
ATXN10	14.4618	19.5356	10.6568
ATXN2	4.62588	4.99167	3.98737
ATXN3	593.314	581.907	643.748
ATXN7	4.88647	2.69833	2.79158
AUH	2.84647	4.88056	4.99421
AURKA	130.331	95.0972	93.4932
AURKC	0.728824	3.68056	4.31211
AXIN1	6.00882	4.79056	6.37737
AXIN2	1.30706	1.025	1.05579
B2M	2.95706	2.70611	13.7274
B3GALNT1	0.253529	0.496111	0.501579
B3GALNT2	5.97059	5.21611	4.41947
B3GALT6	6.35765	0.355	3.64368
B3GAT3	19.7665	1.46722	4.22158
B4GALT1	61.8718	23.2711	34.1253
B4GALT7	7.46059	4.94722	5.00895
B4GAT1	3.43294	9.76278	9.34
B9D1	4.05647	3.99778	8.08579
B9D2	8.12412	6.39056	6.12737
BAG3	12.6018	6.07833	10.1774
BAG5	9.39941	6.95222	11.1311
BANF1	234.111	280.719	267.37
BAP1	8.36647	10.4378	9.12526
BARD1	35.5782	8.97722	6.02211
BAX	30.2176	21.735	21.5337
BBIP1	1.54176	1.64722	1.72789
BBS1	1.04118	0.896667	0.695263
BBS10	9.72176	0.501111	0.545263
BBS12	0.0635294	0.0411111	0.481053
BBS2	1.38	1.64889	1.21263
BBS4	3.61294	4.56444	4.10789
BBS7	1.72882	1.01111	1.88579
BBS9	2.62412	3.43944	3.30368
BCAM	0.944706	0.230556	1.40632
BCAP31	130.918	158.556	146.529
BCAS3	0.0552941	0.464444	1.37842
BCAT2	27.3924	34.7533	36.8821
BCKDHA	11.1976	11.465	12.3547
BCKDHB	0.140588	0.878889	1.84263
BCKDK	9.58118	8.13	17.25
BCL10	5.10235	6.64278	6.59842
BCL11A	1.12471	0.803333	2.94632
BCOR	2.89471	3.66722	6.58895
BCORL1	2.01471	2.68333	2.54632
BCR	4.69941	8.92722	6.68
BCS1L	43.6629	42.5928	33.0621
BDP1	8.45647	5.03	10.9721
BET1	3.53882	3.94833	4.82684
BICD2	3.80588	3.57889	3.11053
BIN1	22.3629	38.9861	33.1863
BLM	3.81941	4.21556	5.26
BLOC1S3	4.66235	3.90444	2.01737
BLOC1S5	1.34176	2.20889	4.33158
BLOC1S6	5.39941	6.235	7.38947
BMP1	0.892353	0.482778	0.476316
BMP2	6.63882	0.961667	6.41421
BMP4	1.53118	2.09611	0.322632
BMPR1A	5.41353	5.275	7.52737
BMPR2	0.754706	0.902778	0.983684
BMS1	16.6794	12.7867	11.5874
BOLA3	128.444	158.711	132.229
BPGM	4.27294	13.1622	11.6126
BPTF	7.52882	6.36444	7.22579
BRAF	1.09941	1.93333	2.15632
BRAT1	3.87059	3.74611	3.40421
BRCA1	2.81353	6.15167	7.69526
BRCA2	17.7053	1.38167	3.04632
BRD4	16.82	12.8183	13.5921
BRDT	16.8112	16.4994	18.5442
BRF1	2.21706	2.60222	1.86526
BRIP1	0.592353	0.265	0.546842
BRPF1	7.32765	3.67556	2.07316
BRWD1	2.82235	4.31	7.02053
BRWD3	2.66941	1.27667	3.35526
BSCL2	27.2494	35.5056	33.4526
BSG	344.448	424.914	421.003
BTD	5.27	5.89889	2.97579
BTK	1.46647	0.333333	1.44474
BUB1	24.9076	28.7844	23.2263
BUB1B	22.7153	15.34	12.1526
C12orf57	57.5859	39.7322	82.7884
C18orf32	17.7935	18.6956	23.0595
C19orf12	3.80059	3.60833	3.67789
C1GALT1C1	9.56176	15.8228	15.5932
C1QBP	954.504	1139.35	1125.19
C1S	1.79235	2.03222	1.70053
C2	0.402941	0.382778	0.81
C2CD3	0.619412	0.991111	1.35842
C2orf69	6.71706	6.18111	6.10842
C3orf52	14.2447	16.4056	8.02737
C9orf72	1.10765	0.97	0.952105
CA12	6.44471	6.69833	9.58474
CA2	104.782	110.868	93.8479
CA8	1.21059	3.18833	0.857368
CACNA2D1	0.0135294	0.843889	12.2711
CACNA2D2	0.774706	2.92	1.06632
CACNB2	2.39647	0.741667	1.05
CAD	10.4988	9.95778	11.1426
CALM1	114.76	138.395	158.218
CALM2	941.411	1065.87	1420.24
CALM3	76.7418	73.5183	93.4379
CALR	136.174	191.81	146.112
CAMK2G	9.35412	8.12333	7.40421
CAMLG	9.55	11.4328	13.1711
CAMSAP1	2.01941	1.51389	3.08789
CAMTA1	21.0453	21.53	38.4916
CANT1	7.92	3.27722	4.97947
CAPN1	24.26	22.0361	32.1405
CAPN10	1.28059	1.00333	1.79947
CAPN15	4.77353	2.85611	5.25263
CAPN5	1.14647	2.10444	1.98368
CAPRIN1	21.4424	24.4461	29.1632
CARD10	1.79176	3.06222	1.33368
CARD8	0.447059	0.556667	2.18895
CARS2	9.08412	4.12167	6.50947
CASK	0.561176	1.08944	0.625789
CASP10	0.737647	0.486111	0.705789
CASP2	4.42059	3.82722	9.73158
CASP8	0.230588	0.228333	0.607895
CAST	21.8676	17.925	19.9321
CAT	0.644706	2.29278	3.79947
CAV1	0	0.0894444	2.50526
CBFB	10.0106	5.01111	6.72789
CBL	8.56412	6.14611	4.33895
CBLB	5.25471	4.83833	7.09474
CBS	28.4194	23.7211	28.5332
CBX2	1.31824	1.93611	2.08105
CC2D1A	3.39588	1.14333	0.66
CCDC103	0.741176	0.581667	0.337895
CCDC115	5.30294	4.64167	8.01632
CCDC134	1.03765	11.0667	4.61368
CCDC174	12.4706	7.73667	10.3579
CCDC22	3.67353	1.78833	5.54526
CCDC34	14.7588	25.9617	43.4095
CCDC47	31.39	41.1872	33.0305
CCDC50	1.61059	2.63778	1.37158
CCDC65	0.0141176	0.346667	1.83053
CCDC88A	0.784118	1.215	0.883684
CCDC88C	3.08	6.96667	2.53368
CCL5	0.02	0.122222	0.340526
CCM2	9.26176	9.75667	17.9058
CCND1	0.804706	2.98389	7.14526
CCNF	13.2559	10.8244	10.9174
CCNK	13.9647	24.6911	21.4505
CCT5	145.716	170.718	192.636
CD151	27.4653	41.8178	45.5247
CD164	42.9471	58.3828	61.4042
CD2AP	6.25471	7.01611	9.41053
CD320	88.5747	147.009	121.639
CD46	15.5082	13.9139	15.0989
CD55	74.0594	77.5461	75.3058
CD59	6.55059	6.13944	4.55579
CD81	141.507	170.043	200.865
CDAN1	1.20529	1.40444	2.22842
CDC14A	0.51	0.561667	0.624737
CDC20	106.565	168.729	155.931
CDC40	16.8782	4.67722	5.73632
CDC42	54.2235	66.8244	67.3442
CDC42BPB	2.67235	7.02056	11.3153
CDC45	12.4688	29.81	24.93
CDC6	19.2882	27.1722	26.1821
CDC73	3.91353	4.295	5.23421
CDCA7	17.6729	32.22	34.7074
CDH1	47.9929	56.1194	58.35
CDH3	130.354	10.2706	10.2095
CDK10	9.22176	7.90778	8.25105
CDK13	2.09882	3.65944	1.85368
CDK4	76.7147	60.51	277.415
CDK5	17.2706	12.5472	16.0311
CDK5RAP2	4.96	4.50056	6.09211
CDK6	6.20059	10.0006	7.46158
CDK8	1.91059	2.31	1.47579
CDKL5	0.0358824	0.824444	2.27526
CDKN1B	0.37	0.631111	0.823158
CDT1	18.46	18.9783	22.8821
CEBPA	23.8512	26.4428	42.4537
CENPE	12.7347	10.6189	9.91737
CENPF	15.5106	13.1022	16.8663
CENPJ	4.40706	3.64278	4.19895
CENPT	15.2282	17.9889	24.0342
CEP104	3.97059	5.60944	3.53526
CEP120	1.21588	0.727778	0.835789
CEP135	2.26412	1.605	2.80789
CEP152	5.26294	11.2139	6.60632
CEP164	1.82529	3.35	2.19895
CEP250	0.244706	0.834444	1.23368
CEP290	2.4	2.32778	2.47526
CEP41	1.00471	0.906111	1.80789
CEP55	3.05059	4.16167	3.85526
CEP57	10.6959	16.9861	16.39
CEP63	12.7224	12.93	9.97316
CEP78	5.12118	5.51056	4.85158
CEP83	2.31941	2.17889	3.00368
CEP85L	2.98882	17.675	6.79632
CFAP45	0.548235	1.275	2.26105
CFD	10.0629	16.6339	6.60421
CFL2	10.0747	11.49	12.3653
CHAMP1	1.93706	4.02056	3.45737
CHCHD10	47.1235	57.9572	96.2495
CHCHD2	1050.01	1101.45	1131.79
CHD1	6.95706	8.43278	11.0089
CHD2	10.8935	11.4517	9.74947
CHD3	1.17941	1.11889	1.22895
CHD4	18.4629	22.5544	48.9989
CHD7	4.95824	6.59667	9.06947
CHD8	8.22294	4.20167	4.97263
CHEK1	20.5406	14.17	12.2811
CHEK2	6.88882	12.8339	16.3137
CHIC2	9.68706	9.97833	16.5853
CHKA	3.40588	1.61833	2.74684
CHKB	6.59235	8.83944	7.68053
CHM	0.964118	1.17389	3.41737
CHMP1A	36.4271	57.5194	43.3247
CHMP2B	20.0259	31.1028	23.4084
CHMP4B	1.05706	4.57889	2.20211
CHP1	47.5306	66.8283	45.3347
CHRNA5	0.285882	0.750556	1.49368
CHRNB1	1.10353	1.33444	2.56789
CHST14	0.827059	2.15444	3.46947
CHSY1	1.90294	5.905	8.04105
CHUK	6.34176	10.3667	8.97158
CIB1	102.831	119.601	73.0142
CIB2	0.956471	1.98889	3.43789
CIC	2.82294	1.61278	3.55053
CIDEC	7.08294	9.42389	12.8353
CISD2	2.99941	4.15667	4.83316
CISH	0.758235	2.30056	1.97368
CIT	1.22353	1.84	2.71632
CITED2	6.85412	5.82889	7.92158
CKAP2L	2.62824	3.26167	4.57421
CLCC1	3.19353	3.68056	5.69526
CLCN3	2.43765	3.72111	3.74474
CLCN5	14.03	2.48056	3.68895
CLCN6	1.23588	2.46167	1.27263
CLCN7	1.11647	1.85222	2.00368
CLDN1	0.581176	0.356667	0.497895
CLDN10	87.3229	145.184	143.728
CLDN19	5.52824	5.62444	5.12211
CLN3	35.6359	48.0256	21.6616
CLN5	7.71235	8.98167	6.20526
CLN6	12.9453	14.4328	22.3342
CLN8	4.20118	4.29167	4.64263
CLP1	17.7553	20.95	29.7637
CLPB	15.8794	18.5239	13.4132
CLPP	60.2524	87.3656	149.269
CLPX	51.0324	22.3311	20.1111
CLTC	27.7076	27.9294	31.4021
CNBP	161.656	173.896	170.876
CNNM2	63.4782	27.66	6.13632
CNNM4	6.83	8.03389	10.1753
CNOT1	9.97059	11.585	10.3726
CNOT2	14.2394	14.285	16.6405
CNOT3	4.02	4.22222	5.97842
CNP	1.46353	1.84	1.26
CNPY3	15.5412	12.2078	22.8263
COA3	70.5329	56.7928	82.9005
COA5	7.83353	7.29111	6.35632
COA6	78.3347	86.42	131.774
COA7	22.0724	26.2394	28.1205
COASY	50.2976	40.4328	41.3405
COCH	3.75941	3.85611	3.31526
COG1	2.43706	3.63167	2.87263
COG2	4.50882	3.84	6.29053
COG3	8.41412	12.7928	7.43579
COG4	12.6047	16.4533	8.20053
COG5	2.51824	7.34889	4.46632
COG6	1.52941	1.03167	1.72211
COG7	2.75294	4.51889	4.41842
COG8	7.75471	5.04056	3.60211
COL27A1	1.5	0.393889	2.26947
COL4A2	0.177059	0.207778	2.06158
COL6A1	3.23176	0.341667	0.516316
COL9A3	1.17059	1.73778	2.39684
COLGALT1	9.89	12.685	16.0958
COMT	7.01176	5.04944	9.07105
COPA	13.8088	13.6033	19.8126
COPB1	24.0782	28.5756	29.2053
COPB2	23.6994	31.3839	24.6079
COQ2	5.43118	8.65667	9.17579
COQ4	30.1994	27.8678	20.94
COQ5	19.4229	21.0739	13.6468
COQ6	3.86059	8.48	6.89
COQ7	8.29353	18.9572	11.2658
COQ9	21.2894	30.3489	14.0895
CORO1A	2.01647	4.22111	2.36474
COX10	8.31941	9.85222	11.3447
COX11	22.8494	36.3972	31.6405
COX14	40.3047	54.23	229.328
COX15	3.10471	6.495	3.35947
COX16	21.9135	26.8183	34.5121
COX20	9.53765	9.76833	13.1289
COX4I1	971.487	1029.85	1076.91
COX5A	669.756	745.583	735.669
COX6A1	696.72	798.749	1054.73
COX6B1	658.072	717.234	884.449
COX7B	430.931	376.378	442.196
COX8A	505.196	570.638	551.834
CPOX	1.69059	3.58778	3.32
CPSF1	10.7965	10.5406	8.74316
CPSF3	25.6229	21.7167	19.6447
CPT1A	0.152353	0.155	0.52
CPT1C	0	1.51778	0.481053
CPT2	2.87412	2.4	2.43684
CRADD	8.46706	11.3267	12.3095
CRAT	1.94235	0.00388889	0.348421
CRBN	8.29706	9.52667	6.58105
CREB1	2.22529	1.46444	2.25211
CREBBP	9.28118	5.05611	4.36263
CRELD1	4.61824	6.09889	3.37737
CRIPT	1.78647	2.38278	2.28842
CRLS1	4.81118	4.78056	7.31053
CRTAP	4.26471	4.59889	3.87211
CRY1	0.945882	5.52556	4.16053
CRYAB	0	0	14.0989
CRYBA2	2.22118	1.43222	2.92
CRYGC	0	2.62056	1.43789
CRYGD	0	1.78056	0.876842
CSF2RA	8.83882	9.67778	6.95368
CSNK1D	10.7765	11.51	15.0321
CSNK2A1	37.0682	36.0428	44.9979
CSNK2B	187.975	239.039	289.886
CSPP1	5.59647	6.89667	5.09895
CST3	23.4153	18.2611	21.6642
CST6	0.511765	0.162778	1.89842
CSTB	149.241	175.721	214.807
CSTF2	37.9135	28.0172	36.5105
CT55	0.211176	0.532778	1.33316
CTBP1	8.77882	12.5828	16.0463
CTC1	1.21824	1.40444	0.916842
CTCF	13.7265	12.975	22.7311
CTDP1	4.76118	2.34778	7.24263
CTH	25.2635	20.3983	32.2705
CTHRC1	0.00647059	0.272778	1.05579
CTNNA1	116.717	66.0856	53.7026
CTNNB1	47.1729	37.1272	26.5563
CTNNBL1	35.8159	42.0761	37.7484
CTNND1	64.3312	42.11	30.0953
CTNS	3.05765	6.59111	4.76263
CTPS1	36.7965	45.2689	46.3674
CTSA	41.6871	41.5517	45.44
CTSB	199.222	160.201	176.283
CTSC	100.865	99.93	139.576
CTSD	85.2694	76.7756	99.3016
CTSF	1.77176	7.03056	3.30211
CTSK	0.857647	0.121111	0.462632
CTU2	12.7847	17.1011	19.2568
CUL3	6.42353	6.305	7.44316
CUL4B	5.15529	3.18056	3.22263
CUX1	16.8406	1.60833	2.16368
CWC27	10.9771	12.1517	10.6811
CWF19L1	9.41	15.8822	12.9905
CYB561	1.44	9.25222	1.9
CYB5A	39.9682	83.4433	48.6468
CYB5R3	24.6429	19.4767	34.3853
CYBA	6.71118	5.20056	5.77211
CYC1	225.783	213.972	239.074
CYCS	87.1971	106.951	106.034
CYFIP2	0.830588	1.26333	1.58684
CYLD	0.494706	0.251111	0.612632
CYP11A1	8.23353	20.6328	8.82211
CYP1B1	1.05529	7.22111	1.75579
D2HGDH	0.538235	0.923333	0.605789
DACT1	0.513529	0.662778	0.481579
DAG1	44.5847	62.9183	49.1563
DALRD3	5.99471	9.42556	8.48579
DARS2	9.76294	10.98	10.4005
DBR1	11.7224	14.3917	13.3389
DBT	1.21765	1.13222	1.19789
DCAF17	1.44529	4.655	2.25579
DCAF8	17.2071	16.5906	12.7505
DCLRE1B	4.39588	3.36056	4.04842
DCLRE1C	0.661765	1.14444	1.39211
DCPS	11.0776	15.4122	10.9137
DCTN1	35.9059	11.7261	15.8879
DCXR	113.574	100.841	115.833
DDB1	37.1435	38.895	34.3789
DDB2	9.34235	7.91444	10.1863
DDHD1	1.83706	2.15556	2.99789
DDHD2	1.69882	2.57	1.89789
DDOST	127.519	125.249	115.555
DDRGK1	14.7918	15.3639	32.3953
DDX11	6.32	5.36556	4.84789
DDX3X	42.2047	50.3939	51.2058
DDX41	39.8718	40.4783	28.8242
DDX59	4.98765	8.925	4.49
DDX6	10.8882	14.7961	13.6105
DEAF1	3.27294	3.01167	5.67842
DEGS1	51.1865	71.6494	65.6068
DENND5A	5.53882	6.47167	5.61895
DEPDC5	2.32176	3.34111	1.67684
DGAT1	3.49471	3.29556	4.46526
DGUOK	39.9671	32.5778	40.0174
DHCR24	64.0806	84.3711	74.7853
DHCR7	43.2235	68.57	41.7847
DHDDS	8.52235	8.7	10.2216
DHFR	7.55176	7.84722	8.69263
DHODH	2.97118	6.23611	5.20474
DHPS	14.7053	18.9367	20.1384
DHTKD1	6.36941	8.73667	8.12526
DHX16	12.4253	11.77	12.6174
DHX30	17.1888	17.7039	16.6053
DHX37	7.33059	9.28556	7.29474
DHX38	10.6376	5.505	6.47842
DIABLO	59.0929	55.2978	50.7774
DIAPH1	12.2171	11.6306	13.4532
DIAPH2	0.359412	2.59278	0.67
DIAPH3	30.6806	9.16833	7.76263
DICER1	6.31176	2.68667	3.29
DIP2B	2.15824	3.10611	1.87
DIS3L2	6.26235	5.43333	7.36368
DKC1	90.4553	91.3194	101.425
DLAT	19.3024	28	22.5795
DLC1	12.7441	18.0939	10.8532
DLD	21.5953	25.1061	25.6979
DLG3	5.96	4.18889	3.85421
DLG5	5.31647	3.85944	3.02421
DLL3	2.19588	1.365	1.31316
DLST	9.14353	14.5883	2.26895
DLX3	17.7606	16.8889	18.9068
DLX4	5.81824	2.62778	4.92526
DLX5	2.97118	3.50167	2.33737
DMD	1.88294	1.32	3.23368
DMPK	3.41412	3.58611	5.95632
DNA2	2.85353	3.44722	3.91263
DNAAF2	5.68882	3.69	5.05632
DNAAF5	12.9341	8.11278	7.45158
DNAJB11	40.4218	46.4139	43.3479
DNAJB2	1.81176	3.27222	2.28368
DNAJB4	4.58647	4.45722	5.34789
DNAJB6	67.9406	76.1678	76.4242
DNAJC19	25.39	27.9606	37.73
DNAJC21	15.7224	5.18722	6.26211
DNAJC3	23.5876	9.82167	11.1058
DNAJC30	5.51647	2.82444	5.59053
DNAJC5	5.40235	5.63278	5.47158
DNAJC6	2.55471	4.24111	3.10947
DNAL1	0.215294	0.689444	0.371053
DNAL4	1.74294	6.245	4.21947
DNASE2	9.13412	10.4328	14.2111
DNHD1	0.842353	0.287778	1.78579
DNM1L	26.6447	12.2856	13.2311
DNM2	11.2212	9.22444	12.2142
DNMBP	1.19647	2.2	0.858947
DNMT1	212.967	69.2156	35.8295
DNMT3A	34.8147	33.6817	38.7468
DNMT3B	54.9165	53.3572	50.1895
DOCK6	4.04118	1.86167	1.39895
DOCK7	2.79882	1.30056	1.06053
DOHH	1.67118	0.465	5.12842
DOLK	7.51529	6.15333	6.48368
DONSON	7.34176	7.075	5.98158
DPAGT1	19.2571	22.9694	16.8384
DPF2	54.7106	41.3006	50.8337
DPH1	2.15471	1.73333	5.22263
DPH2	124.133	40.0239	38.4442
DPH5	9.16471	16.9589	20.0679
DPM1	63.3194	86.4906	75.9842
DPM2	32.5371	24.3333	27.9963
DPM3	12.9047	9.27056	19.4258
DPP9	9.14118	9.86	8.92263
DPYSL5	0.344118	0.203889	1.84474
DRAM2	14.97	17.03	17.9495
DRG1	101.281	129.861	121.215
DSC2	10.3459	11.1256	11.7984
DSC3	0.382941	0.0866667	0.265789
DSE	0.444706	0.301111	0.621579
DSG2	22.6471	24.3594	21.3316
DSP	25.9376	25.0489	20.4121
DST	3.37412	2.24722	2.46842
DSTYK	0.749412	0.898889	0.992105
DTNBP1	56.9188	6.27944	1.71526
DTYMK	104.094	101.087	95.4742
DUSP6	22.4806	10.28	24.3721
DUT	48.1388	50.5367	128.689
DVL1	8.11824	7.57611	7.52263
DVL3	7.4	5.4	5.32053
DYM	4.32588	6.85222	6.68526
DYNC1H1	7.87118	7.64611	8.03474
DYNC1I2	9.85882	9.50444	12.0553
DYNC2LI1	2.49588	3.99611	4.01947
DYRK1A	6.70176	4.645	2.66579
DYRK1B	0.382353	1.33056	1.65368
DYSF	10.6976	6.15056	5.92842
EARS2	8.47706	8.19944	10.0026
EBP	216.441	357.54	357.076
ECE1	5.01118	3.44889	3.99
ECHS1	235.397	298.679	349.65
ECM1	0.906471	1.00556	7.23526
EDA	0.785294	1.245	2.19947
EDC3	8.55412	10.1183	8.96053
EDEM3	1.68882	1.54889	1.45947
EDN1	0.0235294	0.228889	0.722632
EDNRB	0.380588	0.511111	1.20842
EED	5.75	6.41167	7.23474
EEF2	269.239	246.042	210.036
EFTUD2	29.4447	34.0556	35.4089
EGLN1	1.08824	1.83833	1.44263
EHBP1	3.94765	2.32222	3.52
EHMT1	9.05235	6.20778	10.8726
EIF2AK1	9.79647	11.4144	7.85421
EIF2AK2	0.987647	1.87	0.700526
EIF2AK3	0.835882	0.888889	0.928947
EIF2AK4	5.30824	5.40556	3.72368
EIF2B1	44.4788	41.4667	42.5784
EIF2B2	28.5424	29.9411	36.6421
EIF2B3	32.3176	22.3117	28.1458
EIF2B4	31.0053	48.5422	60.1184
EIF2B5	6.55706	11.2	13.7242
EIF2S3	52.6412	74.5594	73.1447
EIF3F	335.609	230.647	232.451
EIF4A2	227.599	218.837	143.282
EIF4A3	115.582	143.135	133.473
EIF4E	34.2941	40.5472	42.6011
EIF4G1	64.4035	63.4322	70.8574
EIF5A	478.541	609.964	710.838
ELAC2	25.1982	26.0539	25.1168
ELF4	4.35176	7.57944	3.68632
ELMO2	2.65294	4.53389	3.56737
ELMOD3	1.45176	2.13667	1.59737
ELOVL1	42.9118	54.9694	53.7368
ELOVL4	1.15059	3.82556	2.32579
ELOVL5	39.5353	26.5939	19.2237
ELP2	10.1794	11.0167	18.8926
ELP4	3.17412	2.50722	4.24526
EMC1	7.12529	6.63389	6.43053
EMC10	14.2647	6.97889	28.7574
EMD	9.11471	12.2356	17.7789
EMG1	91.9388	105.868	92.3432
EMP2	19.06	29.3628	34.6537
ENO3	5.40059	3.43167	2.02158
ENPP1	0.981765	1.10667	1.08105
ENTPD1	3.53588	3.89444	3.13737
EOGT	0.411176	1.36444	0.746316
EP300	11.1353	9.85278	9.96842
EPAS1	24.2694	13.39	2.77421
EPB41	0.910588	3.52889	4.41579
EPB41L1	4.22824	5.13833	5.16421
EPCAM	169.36	165.077	200.281
EPG5	0.484706	0.313333	0.882632
EPHB4	2.54471	1.67333	5.76211
EPS8	0.276471	0.761667	1.57474
EPS8L2	16.5129	15.33	11.2853
ERAL1	54.0224	55.6	60.2316
ERBB2	2.48765	3.27611	2.73579
ERBB3	9.50294	5.57222	5.21211
ERCC1	9.69	22.3989	33.5274
ERCC2	2.21412	14.8961	4.92526
ERCC3	39.0841	16.6767	14.1632
ERCC4	1.00529	1.35278	2.19421
ERCC5	2.70647	2.66167	3.34368
ERCC6	2.78059	0.93	0.831053
ERCC6L2	0.882941	1.12	1.5
ERCC8	6.31176	3.48889	3.79368
ERF	6.09412	7.29222	7.76368
ERGIC1	4.17765	1.385	1.09737
ERI1	6.57471	6.55222	9.69316
ERLIN1	12.4112	16.7711	19.5489
ERLIN2	2.93706	2.53833	2.93368
ERMARD	11.7212	5.24222	5.48421
ESCO2	6.87882	10.0972	6.10947
ESRP1	35.2629	27.1483	24.7405
ESRRB	4.42706	5.66722	3.15
ETFA	102.22	111.559	90.6721
ETFB	54.6359	54.9522	65.47
ETFDH	3.51706	5.02056	3.92947
ETHE1	25.6406	53.7161	35.8463
ETV6	5.30941	0.773333	0.698421
EWSR1	100.995	113.703	90.5184
EXOC2	2.64	2.34333	3.14842
EXOC6B	0.664118	0.849444	2.60053
EXOC7	6.88824	6.65278	7.02947
EXOC8	1.11765	1.00667	1.39842
EXOSC1	31.7912	44.7028	68.6374
EXOSC2	25.6518	26.9128	30.0368
EXOSC3	36.4206	43.1222	49.2121
EXOSC5	75.0271	88.8017	108.043
EXOSC8	71.1153	81.6594	82.6642
EXOSC9	31.7012	41.5606	49.9916
EXPH5	1.16882	0.927778	1.19474
EXT1	32.9371	2.52667	7.76684
EXT2	15.2047	10.9828	11.2989
EXTL3	10.5147	10.7328	9.80684
EZH2	10.5953	17.7206	11.9995
FA2H	2.28529	3.84222	1.98421
FAAH	2.65529	1.70667	1.59579
FADD	7.62294	8.38944	8.99579
FAH	1.48941	4.39889	2.19895
FAM111B	1.10294	0.897778	0.742105
FAM149B1	2.60529	1.00667	0.653158
FAM161A	0.536471	2.195	0.669474
FAM50A	65.0035	51.135	53.0747
FAM83H	3.51412	4.47556	2.79842
FAN1	1.44294	1.46167	2.21947
FANCA	11.3741	10.3667	9.16526
FANCB	3.60588	3.48333	4.43316
FANCC	1.09529	0.922222	0.722105
FANCD2	6.49706	4.27556	6.72263
FANCE	3.47941	5.48333	4.31
FANCF	6.05647	0.845	1.63368
FANCG	2.57706	5.28111	6.80895
FANCI	5.17059	8.41944	7.59526
FANCL	1.41235	9.72722	3.67158
FANCM	2.10412	2.42333	4.25842
FAR1	6.11176	6.30778	6.42579
FARS2	10.2765	8.31056	9.33842
FARSA	96.1376	103.927	100.055
FARSB	25.3024	42.1956	33.2963
FASTKD2	8.70941	11.7461	7.94
FBLN1	10.5365	10.5839	31.1737
FBXL3	2.34471	2.37778	2.89579
FBXL4	0.871176	1.12	1.21316
FBXO11	11.3918	5.24	5.93684
FBXO28	5.53588	5.42944	4.86211
FBXO31	1.40941	0.943889	0.966316
FBXO38	5.72529	1.33056	2.67421
FBXO7	38.2212	53.6144	47.4521
FBXW11	6.96824	7.48722	6.17895
FBXW7	5.71471	5.29611	7.29211
FDFT1	74.4835	95.7867	75.7142
FDPS	193.449	217.245	165.817
FDXR	30.0524	31.5933	41.7437
FECH	1.68059	0.932778	1.66105
FERMT3	0.421765	0.642222	0.463684
FGD1	0.222353	0.211111	0.446842
FGD4	0.700588	1.94278	1.44105
FGF13	1.28588	1.48667	1.59579
FGF14	0	13.2622	3.47789
FGFR1	5.15706	1.80889	4.22684
FGFR2	12.2559	10.9006	10.4653
FGFR3	9.78882	9.21	16.9763
FH	53.4171	45.0422	55.8621
FIBP	48.1771	38.9861	35.5489
FIG4	2.54412	1.52722	1.86053
FITM2	1.63	4.07778	1.54789
FKBP14	1.92647	3.06611	1.79158
FKBP5	2.14118	2.17167	3.04632
FKRP	0.984706	1.30444	1.59158
FKTN	0.671765	0.777778	0.832105
FLAD1	37.2347	43.825	40.3153
FLCN	2.66353	4.26389	3.17263
FLII	6.30353	5.36889	9.61842
FLNA	7.80824	9.02556	5.83158
FLNB	19.8688	20.7372	14.3968
FLNC	1.11118	0.772222	0.594211
FLVCR1	1.39647	1.78333	2.17421
FLVCR2	2.51353	2.56444	4.74947
FMR1	4.27824	2.33889	5.79
FNIP1	0.848824	0.955	0.977368
FOCAD	1.02765	2.48222	1.75737
FOLR1	260.257	218.626	233.172
FOXE1	0.0529412	0.155	0.521579
FOXI3	0.19	0.353333	0.63
FOXO1	8.06294	1.89111	2.16842
FOXP1	0.987059	0.968889	0.418421
FOXRED1	21.5776	24.6128	25.6874
FRA10AC1	2.00588	2.86056	3.04421
FRMD4A	2.20765	2.75444	2.03947
FTH1	1300.19	1223.45	907.137
FTL	3963.28	4150.27	3683.19
FTO	3.43471	2.91389	1.91158
FTSJ1	15.6659	22.34	21.8616
FUCA1	14.3206	19.7722	19.0079
FUS	30.8329	28.6239	29.5184
FUT1	1.23294	1.18944	1.27053
FUT3	0	0.441667	0.555263
FUT8	10.5141	7.10333	10.0858
FUZ	2.22118	3.19556	2.88105
FXN	12.3282	14.4006	15.1937
FXR1	11.5924	9.82833	8.93947
FYCO1	0.728824	0.489444	0.664211
FZD4	0.798235	0.972222	0.617368
FZD5	9.15059	8.09889	16.3911
FZD6	0.562941	1.11222	0.746842
FZR1	5.37353	2.54833	4.36526
G6PC3	14.4124	13.995	12.3447
G6PD	8.39412	13.5244	10.1795
GAA	0.844118	0.957778	0.684211
GAB1	33.1582	11.1717	6.80684
GABBR2	2.54765	3.215	1.73947
GABRB3	2.19706	1.27222	5.34632
GAL	17.37	46.7344	21.7737
GALC	0.124118	0.298333	0.434737
GALE	25.4312	24.8028	23.5789
GALK1	19.8712	22.8811	45.0921
GALM	4.50765	11.0039	7.50684
GALNS	0.927059	2.02	2.25895
GALNT2	2.59059	5.20111	6.15263
GALNT3	0.684706	0.603889	0.688421
GALT	6.44412	7.76722	14.3337
GAMT	2.53294	2.72111	2.44
GAN	3.44471	5.93333	6.24211
GANAB	41.1706	39.9906	38.5321
GAS8	0.662353	0.675556	0.565789
GATA2	87.0282	106.35	110.394
GATA3	41.7059	37.3389	79.3847
GATA4	3.71588	0	4.73526
GATA6	24.8459	27.7589	28.2889
GATAD1	2.53	2.52333	2.83316
GATAD2B	1.82353	1.55167	1.25158
GATB	23.4971	21.6833	20.1679
GATC	6.12235	6.28556	10.5611
GBA2	8.21059	4.52278	7.22632
GBE1	3.92	1.89944	1.35526
GBF1	4.41824	4.97722	4.05158
GCDH	28.4982	28.2078	33.72
GCH1	43.2365	23.8572	29.6863
GCLC	4.47	3.16389	3.93632
GCLM	6.99529	4.92222	6.54368
GCNT2	2.26765	1.59556	1.55
GCSH	117.32	129.348	241.185
GDAP1	0.242941	1.88278	6.36263
GDAP2	2.08176	2.58389	2.10316
GDF11	4.81882	0.727778	1.84053
GDF15	107.254	98.9733	28.8847
GDF3	0	2.485	4.23
GDI1	12.0276	24.0161	16.8105
GEMIN4	8.79	11.2028	11.3211
GEMIN5	14.1835	7.82833	9.46158
GET4	49.0659	37.1111	32.9353
GFER	6.66765	7.54556	4.11895
GFM1	13.5924	19.7506	20.0489
GFM2	10.1688	5.77389	6.34526
GFPT1	12.57	3.57611	3.82474
GGCX	2.91647	2.15	2.80895
GGPS1	3.88941	3.42167	5.17211
GGT1	0.337059	0.378333	1.01263
GIGYF2	16.2724	10.6028	11.4384
GINS1	10.0959	17.5617	22.5384
GIPC1	5.38	15.8372	6.10316
GJA1	75.0776	89.6756	101.691
GJA5	1.64529	1.30444	0.456316
GLA	50.3406	46.4761	63.0011
GLB1	32.1965	26.0383	19.9432
GLCCI1	0.735294	0.487222	0.753158
GLDC	16.9059	14.1711	14.4558
GLE1	4.73	9.66389	7.57895
GLIS2	0.351176	0.184444	0.802632
GLMN	11.0518	9.71833	9.52158
GLRX5	48.8718	69.9056	89.1889
GLS	3.66294	6.31778	3.03105
GLUD1	21.1435	27.5961	16.03
GLUL	51.3647	41.9017	32.8411
GLYCTK	0.236471	0.205	0.623684
GM2A	14.7706	19.335	21.4989
GMNN	79.2771	69.3811	112.056
GMPPA	11.3171	14.5433	13.0289
GMPPB	7.33118	13.3683	17.0532
GNA11	35.8994	9.39167	9.92158
GNAI1	0.184118	1.02278	2.48895
GNAI2	9.78294	13.9867	12.3763
GNAI3	20.6659	21.4906	19.0047
GNAL	0.554706	0.569444	0.679474
GNAQ	4.68706	2.39556	5.24053
GNAS	130.744	165.498	147.164
GNB1	36.8247	39.0483	33.4016
GNB2	25.4447	35.3172	49.3589
GNB4	0.657647	1.57389	0.992105
GNB5	1.72588	2.36278	1.39263
GNPAT	15.3406	5.62889	6.03053
GNPTAB	5.27529	5.93056	3.26684
GNPTG	31.0147	22.6822	16.2484
GNRH1	0.544706	0.810556	3.46474
GNS	21.3141	10.8628	6.17526
GOLGA2	3.33	1.595	3.16579
GORAB	0.588824	1.20167	2.04368
GOSR2	14.7135	16.6139	14.2916
GOT1	44.7547	54.27	63.0574
GOT2	52.9106	78.24	67.65
GPAA1	37.7994	48.7911	50.6958
GPC3	0.0194118	0.678333	0.409474
GPD1L	0.835882	1.35333	4.69895
GPD2	6.46529	10.0767	8.49
GPHN	1.45882	1.84722	2.32684
GPI	58.5141	78.8572	89.2863
GPNMB	0.112353	0.898889	0.707368
GPR161	0.09	0.61	0.664737
GPRC5B	2.12059	0.505556	0.985263
GPSM2	0.155882	0.306111	0.642105
GPT2	9.53176	4.65167	7.89947
GPX4	248.682	336.528	406.401
GREB1L	4.26882	3.40333	3.12
GREM2	0.147647	1.30611	2.05105
GRHL2	5.12059	5.55056	8.26947
GRHL3	9.12235	4.49389	3.43263
GRHPR	44.1647	50.0883	37.2968
GRIP1	0.382941	0.0577778	0.411053
GRN	24.9035	27.0983	30.7053
GSN	0.948824	2.41278	3.12947
GSR	3.87235	1.38333	1.51053
GSS	7.12118	8.63111	6.85579
GSTZ1	19.7706	21.3922	24.0921
GTF2E2	13.1288	17.5022	21.8237
GTF2H5	3.77	4.81778	3.68421
GTPBP2	3.32882	1.38444	3.43526
GTPBP3	7.54529	6.73722	5.80105
GUCA1A	0.239412	0.678333	0.791579
GUF1	9.23059	14.5478	11.1142
GUSB	8.09588	11.8789	10.1089
GYG1	115.912	26.5439	19.7884
GYS1	15.42	20.9644	18.6758
GZF1	1.73118	0.954444	1.27368
HACD1	0.677059	1.88556	1.06895
HACE1	0.935882	0.597778	0.364737
HADH	9.25529	16.0722	14.0195
HADHA	31.2471	27.5283	33.7668
HADHB	29.3112	27.4867	29.9584
HARS2	12.3041	10.8244	12.2726
HAVCR2	1.48529	1.10944	0.88
HAX1	98.6724	92.1189	86.12
HBA1	14.7806	29.8961	17.0189
HBA2	20.6312	2.31722	11.3642
HCCS	25.5918	29.7778	30.6163
HCFC1	12.5024	21.5478	15.3189
HDAC6	2.76235	1.69056	3.79
HDAC8	11.0382	8.10667	7.04737
HDAC9	13.5565	9.80111	6.54105
HEATR3	0.564706	1.88944	1.55579
HECTD4	0.615294	0.791111	0.920526
HELLS	7.82059	7.94444	8.77632
HERC1	1.46353	1.43778	1.52316
HERC2	1.71176	0.965556	1.14842
HEXA	17.1441	14.1539	12.2584
HEXB	23.8853	37.345	32.78
HGSNAT	0.455882	0.925556	0.865789
HHAT	0.0647059	0.0583333	1.10737
HIBCH	6.61647	5.17944	5.44947
HID1	0.105294	0.408889	0.628421
HINT1	292.13	360.086	439.801
HK1	14.5953	12.6461	14.2989
HLA-C	2.45882	1.03	53.0711
HLCS	0.969412	0.664444	1.55474
HMBS	29.3465	23.2867	23.5689
HMGA1	411.313	425.723	534.603
HMGB3	60.3871	55.5322	94.6095
HMGCL	4.24059	3.68222	5.46579
HMGCR	28.6818	34.0061	29.92
HMMR	21.4376	25.6572	24.8495
HMOX1	268.498	100.396	180.998
HNF1A	2.16235	0.107222	1.67211
HNF1B	3.50471	0.887222	3.82526
HNF4A	5.43118	4.64833	2.95789
HNRNPA1	1070.55	1038.27	1053.77
HNRNPA2B1	124.161	122.394	174.595
HNRNPC	319.603	375.445	375.221
HNRNPDL	71.0053	53.2467	48.8737
HNRNPH1	47.7335	47.91	61.6974
HNRNPH2	77.2271	48.2372	48.4605
HNRNPK	120.618	138.101	138.698
HNRNPR	26.7359	24.21	26.4416
HNRNPU	41.8953	34.8022	36.4221
HOMER2	1.73471	4.84778	3.22211
HOXC13	2.12294	2.28333	7.67474
HOXD13	0.201176	0.336111	1.72474
HPDL	29.0859	30.2817	78.4611
HPGD	15.0371	14.8128	13.2253
HPRT1	27.6306	49.7022	34.07
HPS1	11.8776	7.50833	10.9426
HPS3	0.881176	1.27333	1.85579
HPS4	1.69941	4.66667	2.54737
HPS5	3.34765	4.23778	4.21632
HPS6	6.18529	0.746667	2.20579
HRAS	29.1853	14.5444	50.6842
HS2ST1	1.16471	3.03444	2.19737
HS6ST1	10.1559	14.3311	16.65
HS6ST2	0.487647	0.888333	0.727895
HSCB	20.8988	11.9678	10.4216
HSD11B2	0.405882	1.04056	0.987895
HSD17B10	165.56	138.206	156.157
HSD17B3	1.42529	0.189444	0.636316
HSD17B4	18.4694	14.1417	25.8684
HSD3B7	0.42	0.346667	0.535263
HSF2BP	17.7318	9.86611	5.16526
HSPA9	122.446	136.16	144.384
HSPB1	31.1265	9.20778	59.3
HSPB8	4.68412	13.2439	6.59947
HSPD1	574.404	516.039	590.588
HTRA2	20.5182	23.2478	28.3926
HTT	1.69588	2.75778	2.39105
HUWE1	31.4259	26.7694	35.9853
HYLS1	14.3406	13.6617	16.7237
HYOU1	23.2441	19.0733	17.8995
IARS2	46.9618	18.2139	20.3058
IBA57	1.24941	1.44611	1.28526
IDH1	142.887	192.771	177.344
IDH2	7.70176	4.64444	8.41579
IDH3A	28.3535	26.9633	29.9832
IDH3B	79.9559	85.4817	80.4221
IER3IP1	19.3265	29.2217	31.0842
IFITM3	237.551	241.172	207.631
IFNAR1	8.27471	3.62389	2.72474
IFNAR2	4.68588	2.30722	2.54368
IFNGR1	8.52588	9.56722	10.4447
IFNGR2	0.33	0.503333	0.929474
IFT122	0.830588	0.758889	0.515263
IFT172	0.688235	0.964444	1.33263
IFT27	1.98	1.26667	4.70158
IFT43	5.24353	9.04056	4.90579
IFT52	7.85471	6.93389	5.07579
IFT57	0.905882	1.09611	1.6
IFT74	1.77882	0.771111	2.14789
IFT80	0.471765	0.211111	0.597895
IFT81	0.617647	0.658333	0.534211
IGBP1	26.9818	34.1006	37.8905
IGF1R	1.04353	2.92278	0.508421
IGF2BP2	7.38471	6.00444	5.19316
IGF2R	2.18235	2.46	1.82684
IGHMBP2	6.00353	2.54556	2.44368
IGSF3	1.70941	1.60722	2.43474
IKBKB	1.95412	1.50222	2.95737
IKBKG	7.98471	6.85944	5.65211
IKZF5	4.87941	6.33389	4.70579
IL10RB	4.73765	4.69667	5.16263
IL11RA	22.1418	1.51444	2.23316
IL17RA	0.511765	0.167222	2.55684
IL18BP	3.15529	0.91	2.43842
IL36RN	0	0.365	0.742105
IL6	5.46294	8.51278	9.60368
IL6R	2.84176	1.27667	9.68368
IL6ST	2.10235	3.77056	2.56895
IMPA1	4.16529	5.53278	4.03053
IMPDH1	36.9729	48.3411	52.9826
IMPDH2	263.525	324.674	316.062
INF2	7.62824	11.7617	3.85263
ING1	3.70647	6.16722	7.60053
INPP5E	2.56294	1.67167	4.01211
INPP5K	5.82824	6.74556	6.46263
INPPL1	5.33471	4.59611	6.80211
INTS1	8.73235	4.03722	6.76526
INTS8	9.09412	8.46167	7.41842
INTU	0.307647	1.12333	0.857895
IPO8	10.6759	4.11944	3.80684
IQCB1	8.61471	12.6828	11.3221
IQCE	0.464118	8.75722	2.58895
IQSEC1	2.16588	2.13778	1.94421
IRAK4	0.711765	0.404444	0.787895
IREB2	7.45235	7.06056	11.0316
IRF1	2.12059	2.34	1.28368
IRF2BP2	2.83353	3.54167	2.96947
IRF2BPL	1.01118	0.657222	0.564211
IRF3	37.54	48.8311	29.9642
IRF6	5.92235	1.06722	1.71368
IRF7	5.09353	1.12889	1.19316
IRF9	3.83059	1.92167	3.57211
IRS1	0.548235	0.158333	0.362632
ISCA1	30.3753	33.2667	29.8258
ISCA2	18.8406	27.4656	26.6774
ISCU	45.3888	60.6656	49.3084
ISG15	6.04882	0.786667	2.40421
ITCH	4.15471	4.96056	6.86632
ITGA2B	1.03	3.38722	0.718947
ITGA6	2.98882	2.66889	4.56632
ITGB4	0.497647	0.777778	2.12316
ITM2B	48.1818	56.2828	89.5463
ITPA	85.1982	102.073	142.526
ITPR1	12.6471	0.630556	0.572632
ITPR3	3.77	2.66056	3.30526
IVD	0.987059	1.45222	0.963158
IVNS1ABP	7.24471	6.35722	11.6153
JAG2	3.02765	2.23222	3.47579
JAGN1	45.2865	41.7594	57.6232
JAK1	4.88765	2.98389	3.71895
JAM3	4.33824	3.90833	3.45263
JARID2	5.69824	4.20833	7.73421
JPH3	0	0.391111	0.652632
JUP	88.5812	85.5739	82.2132
KANK1	2.28059	4.48222	2.52158
KANK2	1.47059	5.90444	1.20421
KANSL1	4.83647	2.33	3.08
KAT5	4.68529	10.615	4.36632
KAT6A	2.71294	2.18889	2.98842
KAT6B	3.86353	4.06611	2.62474
KAT8	11.3241	6.61389	5.55263
KATNB1	7.99941	3.43944	7.88684
KCNC3	0.316471	0.557778	0.551579
KCNE3	0.00294118	0.0466667	0.346842
KCNH2	0.598824	0.75	0.754737
KCNH5	0.0935294	0.591667	0.281579
KCNJ13	0.991176	0.821667	0.673158
KCNN4	2.86588	5.39389	3.18105
KCNQ1OT1	0.0694118	0.165556	0.986842
KCNQ2	0.114118	0.584444	0.866316
KCNQ4	1.38471	0.551111	0.589474
KCNV2	1.61647	0.303333	0.942105
KCTD1	1.85471	8.94556	7.60737
KCTD7	0.06	0.402222	0.654211
KDELR2	51.5106	44.2372	41.51
KDF1	10.6812	7.41333	7.31789
KDM1A	12.3476	23.72	24.4168
KDM3B	1.92176	3.35056	3.00737
KDM4B	0.204118	1.15444	0.941579
KDM5B	24.9776	25.0856	25.6911
KDM5C	1.22235	3.38111	2.21895
KDM6A	3.37882	2.32056	2.44579
KDM6B	2.54529	0.984444	3.38
KDSR	5.13588	4.365	8.60211
KHK	1.99941	1.03833	3.34579
KIAA0586	1.53706	1.46111	1.65105
KIAA0753	1.18529	0.928333	1.32526
KIAA1549	0.142941	0.362778	0.71
KIDINS220	4.36824	3.10444	2.00632
KIF11	5.60647	7.88889	5.63579
KIF14	1.69412	1.22722	1.16789
KIF15	2.10471	3.90944	10.1153
KIF1B	3.31941	4.61222	2.04526
KIF1C	2.84	3.15111	2.37368
KIF20A	24.2271	26.6978	22.6321
KIF21A	3.62235	2.94167	3.70789
KIF22	55.5359	69.425	56.1368
KIF23	23.2476	23.2867	22.5926
KIF26A	0.525882	0.456667	1.64421
KIF2A	2.12647	1.98722	2.22632
KIF3B	6.44059	3.15	4.36579
KIF4A	28.6153	11.5578	12.2237
KIT	6.08412	1.56333	2.79263
KITLG	0.847059	0.715	0.552105
KIZ	4.51235	1.84778	2.61105
KLC2	1.47412	1.23889	3.39316
KLF11	5.69118	3.56667	4.67684
KLF6	38.1247	29.5039	45.3121
KLHDC8B	0	0.756667	1.43
KLHL15	1.68118	2.31833	2.44474
KLHL24	3.70235	2.13278	2.20737
KLHL7	16.7418	25.8261	99.0189
KMT2A	1.49353	1.17	1.11789
KMT2B	4.60471	1.99	3.31158
KMT2C	11.5924	5.50389	7.25632
KMT2D	2.63118	3.14667	2.99474
KMT2E	10.4012	3.24722	2.33579
KNSTRN	61.8524	59.5572	53.7295
KPNA3	40.96	22.875	21.0589
KPTN	7.42353	21.0233	15.3542
KRAS	10.7888	15.1439	11.46
KRIT1	2.24235	2.76056	4.19526
KRT10	11.2159	9.53944	10.1211
KRT18	5311.53	5058.2	4023.07
L2HGDH	1.34294	1.41333	1.37368
LAGE3	37.0247	30.0606	130.638
LAMA1	46.4194	36.7372	32.29
LAMA4	0.479412	4.51	2.06895
LAMA5	7.92294	9.70222	7.15105
LAMB1	44.9353	35.2261	37.4605
LAMB2	1.53118	1.03611	5.54526
LAMB3	4.17	1.48833	2.28158
LAMC2	0.667647	0.245556	1.44474
LAMC3	0.317647	0.163889	0.748947
LAMP2	41.2612	50.4361	43.0047
LAMTOR2	169.544	138.013	126.075
LARP7	35.0224	22.8189	16.1616
LARS2	3.34353	6.91556	4.54842
LAS1L	82.2971	35.8456	41.5963
LAT	1.15588	1.09167	1.46579
LBR	13.6771	18.7806	20.1616
LCAT	2.45353	1.14278	0.876842
LDHA	440.868	560.89	574.729
LDHB	991.827	1096	1385.34
LDLR	10.0871	17.5956	13.5158
LDLRAP1	1.66412	2.64167	120.814
LEMD2	5.61529	2.41944	3.35684
LEMD3	0.73	0.967778	0.983158
LEP	0.682353	0.500556	0.802105
LEPR	0.103529	0.228889	0.932632
LETM1	13.2229	16.1144	14.44
LGR4	3.9	3.67111	4.27211
LHX4	0	0.483333	2.11474
LIAS	11.0371	10.4467	15.7553
LIFR	0.892941	1.42944	1.75368
LIG1	9.36529	12.1928	12.0468
LIG3	9.54176	10.8717	11.6537
LIG4	1.31353	0.943333	1.11526
LIMA1	129.221	83.405	42.2289
LINGO1	0.365294	0.554444	0.675263
LIPH	4.38235	2.73722	3.57895
LIPT1	5.37294	3.75222	5.24316
LIPT2	5.72941	2.05278	18.6511
LMAN1	35.5441	25.1883	22.4942
LMAN2L	5.38824	5.50944	7.57368
LMBR1	2.70706	4.22056	2.72895
LMBRD1	27.3676	14.0283	14.4237
LMBRD2	0.725294	0.626667	1.83684
LMF1	0.168235	0.930556	0.365263
LMNA	145.536	132.541	170.537
LMNB1	6.53235	6.37056	6.40632
LMNB2	28.1488	20.4928	41.2405
LMOD2	1.40294	1.695	0.583684
LONP1	31.2929	31.5961	24.4663
LOXL3	0.388824	0.105556	0.392105
LPIN1	9.04588	8.05833	4.57158
LPIN2	10.2406	6.44833	5.22789
LPP	3.25706	2.91667	2.15737
LRBA	1.55176	1.245	1.11316
LRIF1	7.98294	4.60444	5.97895
LRIG2	2.14059	2.12222	2.31789
LRP1	2.78294	5.23056	1.98947
LRP12	0.435882	0.488333	0.621053
LRP2	33.3253	32.6144	29.8216
LRP4	0.434706	0.669444	0.72
LRP6	3.60118	2.62333	3.53526
LRPAP1	42.5082	36.7483	38.4684
LRPPRC	34.8141	34.3667	35.6963
LRRC8A	7.88765	8.65611	7.66684
LRSAM1	2.55824	1.70722	2.70842
LRTOMT	3.10706	1.44	1.07684
LSS	9.39412	10.7678	8.65947
LTBP3	2.70235	0.883889	3.88895
LTBP4	0.564706	0.657778	1.46526
LTV1	56.2341	54.3283	61.4095
LYN	24.9476	26.6961	30.7742
LYRM4	31.3535	25.8856	36.26
LYRM7	1.66353	2.63889	3.00684
LZTFL1	0.204706	0.643333	0.371579
LZTR1	1.64765	1.09	1.29737
LZTS1	1.37765	0	7.16316
M1AP	0.764706	1.16333	1.72211
MACF1	2.63	2.41389	1.90579
MAD1L1	29.6088	17.9067	26.9684
MAD2L2	23.7971	22.4372	34.4458
MADD	9.64059	0.963889	1.50947
MAFA	0.786471	1.96667	1.72105
MAGED2	3.82059	4.44611	4.47316
MAGT1	4.97706	9.26444	5.16158
MALT1	0.782353	0.862222	0.957368
MAN1B1	12.8824	8.60278	11.1253
MAN2B1	2.84059	2.18944	4.53789
MAN2C1	3.92	1.79833	2.14368
MANBA	6.21235	4.66778	4.14789
MANF	146.892	39.2528	42.9842
MAP2K1	8.03412	14.7778	15.0211
MAP2K2	26.3306	36.4583	27.6811
MAP3K1	0.872353	0.88	0.754737
MAP3K7	4.89824	3.43222	3.29526
MAP3K8	0.63	0.993333	0.891579
MAPK1	9.55471	8.885	8.17895
MAPK8IP1	0.820588	0.0883333	0.549474
MAPK8IP3	0.139412	0.971111	1.27737
MAPKAPK3	5.63529	2.06833	3.43737
MAPKAPK5	6.44471	11.0122	10.7768
MAPKBP1	0.968235	1.05111	1.84211
MAPRE2	0.445882	1.52778	1.77526
MARK3	10.3635	8.14056	12.5889
MARS2	5.90824	12.2144	5.16368
MARVELD2	8.53941	7.57111	4.19947
MASP2	1.07882	0.743889	0.647368
MAST3	0.482941	0.343889	0.255263
MATR3	41.4753	43.9344	45.9979
MAX	46.9829	33.5339	30.1821
MB	0	0.542222	1.04158
MBD4	12.1271	12.1572	16.8442
MBOAT7	17.4371	20.9322	20.5121
MBTPS1	5.01588	10.7339	5.75737
MBTPS2	1.35824	0.937778	1.21526
MC1R	1.72882	0.202778	0.683684
MCAT	7.98	10.3222	16.6074
MCC	0.144118	0.276667	0.552632
MCCC1	1.64882	3.17667	2.21158
MCCC2	17.3882	16.7422	17.0837
MCEE	17.6982	15.8167	14.2274
MCFD2	15.5647	12.3111	16.9274
MCM10	14.0547	13.53	25.3826
MCM2	55.3329	31.375	27.2016
MCM3AP	9.45647	10.0944	9.00579
MCM4	42.6165	44.4022	51.1405
MCM5	71.43	73.2678	74.5553
MCM6	21.3888	23.6694	30.9874
MCM8	2.37294	2.56222	5.79211
MCM9	6.58588	2.14222	1.32632
MCOLN1	42.7406	38.0189	43.9847
MCPH1	6.54	9.52611	6.24
MCTS1	4.99118	5.76444	6.36053
MDH1	190.786	206.913	220.874
MDH2	325.19	377.037	399.824
MDM2	8.74412	11.505	6.85947
MDM4	7.69529	7.68056	7.99474
MECP2	2.52059	2.19056	2.33579
MECR	19.7847	23.1678	24.9847
MED11	25.4788	19.8339	20.7116
MED12	2.63353	3.26389	4.13263
MED12L	0.95	1.61889	1.18895
MED13	5.52647	9.09722	9.21947
MED13L	6.46176	9.31722	6.41421
MED17	4.13118	3.86944	2.67474
MED23	2.34471	1.42333	2.22211
MED25	4.60471	4.27278	2.60632
MED27	23.2065	16.3572	21.4021
MEF2A	1.53059	1.33667	0.71
MEGF8	0.766471	0.758889	0.472105
MEI1	0.177647	0.951667	1.07789
MEN1	2.30294	4.66611	5.50579
MERTK	9.90647	10.6361	9.33737
MET	0.56	0.983333	0.580526
METTL13	18.5776	9.91056	15.4026
METTL23	11.9753	11.8783	12.23
METTL5	69.5435	88.5344	81.9689
MFF	16.4606	18.2533	28.1816
MFN2	26.5135	29.7461	27.0984
MFSD2A	0.0129412	0.158333	0.956316
MFSD8	3.21235	1.70722	1.69421
MGAT2	2.70941	5.53	2.64842
MGME1	9.59471	8.68056	8.02632
MIA3	18.3035	4.35389	5.39
MIB1	1.16059	2.48389	4.56053
MICU1	3.88176	4.71722	5.04526
MID1	3.15412	9.25556	3.25
MIEF1	17.9988	24.6367	18.8221
MIEF2	1.08706	1.06222	2.03316
MIF	1606.62	1645.63	1853.87
MINPP1	3.11118	2.90167	3.79368
MIPEP	7.65529	11.6328	24.5316
MITF	1.29588	1.64889	1.72
MKKS	18.4906	20.5022	16.6026
MKRN3	1.65647	0.945556	1.22053
MKS1	4.30176	6.20333	5.27947
MLH1	6.32294	5.28778	4.33421
MLH3	0.75	2.54056	5.62
MLLT10	14.6829	9.30944	13.7537
MLYCD	0.740588	2.40333	3.39789
MMAB	7.13941	10.65	7.08789
MMACHC	1.82412	2.06222	2.31053
MMADHC	110.206	103.282	105.169
MMP14	0.315882	0.341667	0.463684
MNS1	0.600588	0.798889	1.33
MOCS1	1.64118	1.32722	1.24947
MOCS2	4.50235	5.24944	8.89789
MOGS	2.51118	4.53778	1.63368
MORC2	4.44412	3.70167	9.03053
MPC1	21.9171	12.1156	17.2232
MPDU1	42.5194	51.2622	49.9
MPDZ	1.30235	1.87444	1.62579
MPI	7.04471	9.69389	8.64158
MPLKIP	32.1306	18.8389	32.2474
MPV17	37.8765	43.4111	33.9542
MRAP2	0.694118	0.307778	0.505789
MRPL12	281.519	327.768	285.644
MRPL3	116.722	119.641	120.189
MRPL39	70.7153	86.7811	67.5779
MRPL44	71.8759	61.7144	53.6753
MRPS14	23.2118	22.8478	27.6711
MRPS16	50.1271	61.315	63.3074
MRPS2	87.8941	115.499	96.2416
MRPS22	48.3206	54.9583	47.7837
MRPS23	56.8094	82.9117	87.5847
MRPS25	24.0524	31.3739	32.6163
MRPS28	50.83	50.9844	50.6421
MRPS34	200.252	210.249	219.79
MRPS7	170.331	196.048	175.066
MSH2	41.5194	18.54	20.7711
MSH3	2.29059	2.42333	5.86368
MSH5	0.605882	0.065	1.90842
MSH6	11.5829	12.25	16.4268
MSL3	6.48235	3.86056	6.64105
MSMB	0.479412	1.11444	4.17579
MSMO1	96.0159	116.256	88.1679
MSN	2.17647	2.945	4.14684
MSTO1	29.3524	16.7983	13.1932
MSX1	1.00824	0.711111	9.93895
MSX2	12.5118	13.9283	22.7432
MTAP	3.04059	7.85778	5.46368
MTFMT	4.26706	4.60833	4.84684
MTHFD1	24.1935	23.1839	30.4163
MTHFR	0.709412	0.241111	0.673684
MTHFS	12.7535	9.94278	8.76316
MTM1	1.58882	2.42278	2.32684
MTMR14	16.7512	20.6739	20.3632
MTMR2	4.97353	10.7794	9.21684
MTO1	10.2118	9.16556	10.3121
MTOR	5.50882	5.53056	5.73737
MTPAP	4.50412	4.72778	5.05579
MTR	1.68647	2.13556	0.978421
MTRR	6.12882	6.02833	5.75526
MTX2	38.6029	29.655	31.9737
MUTYH	5.59706	4.49389	3.25421
MVD	40.0453	54.4739	36.7653
MVK	9.12647	16.0106	12.8642
MXI1	2.19882	1.27944	1.63421
MYC	62.5394	68.8744	58.7337
MYCN	19.6612	21.8539	21.6163
MYD88	2.19235	2.61444	2.85789
MYH9	28.3894	31.3394	25.2442
MYL4	0	0	2.52421
MYL9	1.58	2.18667	0.572632
MYO1E	1.43	2.05278	3.04
MYO5A	1.21588	1.67722	2.58421
MYO5B	2.25941	2.39167	2.57632
MYO6	10.5565	9.29056	11.3332
MYO7A	0.242353	1.77722	0.495263
MYO9A	2.26412	1.63667	3.78
MYO9B	2.51176	1.19389	1.98684
MYOF	16.4018	18.3378	13.0105
MYSM1	1.82706	2.735	2.55789
NAA10	107.708	131.594	158.53
NAA15	18.2918	19.5472	20.4958
NAA20	47.7506	42.9272	47.7321
NACC1	2.71765	3.24333	3.50632
NADK2	1.35294	0.525556	0.421053
NADSYN1	8.74118	7.05667	7.34368
NAE1	43.0582	53.7167	47.2742
NAF1	5.26941	8.63333	7.71632
NAGA	7.94647	10.5544	12.4126
NAGLU	0.380588	1.18278	1.45737
NANOS1	4.51765	2.28111	3.14421
NANS	43.5276	74.0722	68.3468
NAPB	1.50412	1.95	1.65789
NARS2	7.41882	10.76	13.7616
NBAS	2.31294	3.74167	3.20263
NBEAL2	1.64412	1.56222	1.67263
NBN	3.72353	5.12722	4.30105
NCAPD2	9.93706	12.8872	9.60789
NCAPD3	1.58647	6.39111	2.46895
NCAPG2	5.83471	11.7167	5.13368
NCAPH	28.0188	6.27944	8.70053
NCDN	1.33588	1.32167	1.28895
NCF2	0.687059	0.972222	0.823684
NCSTN	24.5729	14.7033	14.1468
NDE1	15.4347	7.25111	4.12632
NDRG1	12.87	2.26056	1.86474
NDST1	4.25471	8.35722	5.91421
NDUFA1	147.204	121.58	185.899
NDUFA10	23.2706	26.9372	29.5663
NDUFA11	296.33	287.763	285.309
NDUFA12	151.236	148.048	153.781
NDUFA13	393.491	402.909	404.135
NDUFA2	152.925	170.746	173.136
NDUFA4	160.373	159.831	183.396
NDUFA6	149.851	136.757	142.431
NDUFA8	174.509	171.761	210.902
NDUFA9	90.4418	109.262	116.486
NDUFAF1	11.9141	16.82	22.5026
NDUFAF2	12.2588	17.9733	14.5558
NDUFAF3	28.1759	32.8972	33.5926
NDUFAF4	29.9035	33.175	45.7984
NDUFAF5	3.70529	8.80833	4.89053
NDUFAF6	5.29353	6.92111	7.21789
NDUFB10	245.065	244.147	234.705
NDUFB11	151.775	157.015	214.378
NDUFB3	80.61	60.8339	65.9632
NDUFB7	370.008	384.055	379.773
NDUFB8	327.662	346.347	310.092
NDUFB9	642.209	701.106	809.878
NDUFC2	47.8676	54.4122	52.7063
NDUFS1	21.5782	24.7506	23.1947
NDUFS2	62.1141	57.7461	61.3168
NDUFS3	192.209	158.371	153.344
NDUFS4	45.7729	81.7344	62.7342
NDUFS6	369.2	408.72	451.095
NDUFS7	234.392	259.701	250.253
NDUFS8	300.386	249.409	187.531
NDUFV1	185.476	199.288	181.948
NDUFV2	169.135	182.324	181.341
NECAP1	3.30882	6.25556	13.3116
NEDD4L	0.647059	0.582222	0.588421
NEFH	27.1953	23.4378	57.8479
NEFL	0.805882	6.40944	3.91947
NEK1	22.3971	3.12111	5.73263
NEK2	10.1059	13.1283	15.4274
NEK8	0.680588	1.35444	1.06421
NEK9	3.20353	3.09556	4.24263
NEMF	13.71	9.38889	11.9079
NEU1	35.7	46.51	39.1663
NEXN	1.32882	0.549444	0.638421
NF1	16.9729	4.21556	3.01684
NF2	17.9382	14.89	25.0463
NFE2L2	17.0959	17.9722	16.04
NFKB1	1.61353	2.07722	2.26474
NFKB2	17.6459	7.655	6.24842
NFKBIA	75.0371	105.213	70.2437
NFKBIL1	4.92059	2.60389	6.14842
NFS1	21.2341	13.1578	17.1516
NFU1	12.5853	12.2111	15.5032
NGLY1	6.25471	9.16556	31.1958
NHEJ1	9.72	6.88889	7.53368
NHLRC2	2.19706	1.46667	1.97474
NHP2	246.799	259.962	303.986
NIN	0.8	0.837222	0.858947
NIPBL	5.92294	5.53444	5.32
NKAP	28.53	31.3661	40.0258
NLGN4X	0.578824	0.435556	1.00158
NLRP12	3.39353	1.315	1.71474
NLRP2	214.884	198.559	237.451
NLRP7	203.834	242.034	278.231
NMNAT1	2.73882	1.67111	2.51579
NNT	1.01235	1.185	1.25263
NONO	93.2165	86.2411	105.369
NOP10	359.374	366.105	488.428
NOP56	190.045	172.124	228.464
NOS1AP	1.12706	0.113333	0.490526
NOTCH1	0.201176	0.281111	0.419474
NOTCH2	0.31	0.343333	0.512632
NPC1	4.11059	6.88389	5.76158
NPC2	222.257	276.067	368.469
NPM1	1743.93	1936.62	1946.08
NPRL2	10.2506	15.2444	12.2426
NPRL3	7.38647	9.73389	8.78684
NPTX1	2.70882	3.23111	1.83684
NQO2	17.3753	13.2011	12.71
NR2F2	2.32059	5.62944	5.04526
NR4A2	0.638235	2.10111	1.98526
NRAS	8.63176	11.7372	14.1937
NSD1	5.64824	5.90167	7.37842
NSDHL	44.8735	47.6278	39.2
NSF	6.59882	7.46167	8.6
NSMCE2	17.4388	17.4206	28.21
NSMF	1.01529	0.762222	1.57789
NSRP1	19.9465	13.3378	10.5663
NSUN2	19.2159	23.5706	21.8805
NSUN3	3.18353	0.201667	1.60895
NT5C2	8.43059	11.4539	11.2289
NT5C3A	8.89824	13.6994	16.4247
NTHL1	33.2488	25.2517	23.1337
NUAK2	20.8635	18.5267	15.2089
NUBPL	7.31353	4.345	5.29895
NUDT15	24.23	27.0106	26.35
NUDT2	26.0935	18.7706	20.83
NUMA1	12.9276	10.9494	9.78316
NUP107	16.5265	25.5461	17.9
NUP133	6.88529	13.6467	8.30684
NUP155	6.85294	8.73778	7.02842
NUP160	10.13	9.26389	13.0168
NUP188	8.68471	9.27056	8.33474
NUP205	5.33471	5.98	7.65
NUP214	19.7959	5.60167	6.61105
NUP37	20.4235	18.0028	25.6211
NUP54	20.9665	15.085	16.3658
NUP62	43.0753	45.2083	51.2037
NUP85	26.8641	38.3917	29.5863
NUP88	11.7247	14.3128	14.8153
NUP93	28.3465	31.5917	33.1595
NUS1	14.8265	18.6794	13.8105
NUTM2B-AS1	7.25882	5.28278	6.13579
NXN	1.90882	2.34444	1.37211
OAT	134.413	130.848	104.416
OCLN	6.17529	8.31389	18.5958
OCRL	0.737647	2.03778	0.899474
ODC1	287.558	310.239	344.761
OFD1	10.9065	23.9844	24.6437
OGDH	21.3194	22.2211	24.3026
OGG1	4.61412	5.28	11.04
OGT	11.4818	12.9461	9.21
OLR1	5.58118	15.4272	9.52789
OPA1	5.80118	7.08778	7.18579
OPA3	4.59765	4.26	4.19684
OPTN	1.02882	1.42389	1.32737
ORAI1	6.07647	11.1939	13.6884
ORC1	18.4818	18.9494	16.6932
ORC4	3.90471	4.91278	6.02947
ORC6	41.0982	30.7839	31.0647
OSBPL2	4.06471	3.80667	6.96947
OSGEP	30.4741	29.6006	30.6663
OSTM1	2.17647	3.00056	2.74158
OTUD5	6.98059	6.12389	8.76474
OTUD6B	3.20353	9.07722	6.86316
OTULIN	1.32882	1.51722	1.33105
OTX2	732.837	315.501	104.458
OVOL2	8.42765	6.26944	3.42
OXCT1	0.144118	0.587222	1.29105
OXR1	1.21706	1.69611	2.03421
P3H1	6.07941	4.70278	7.02789
P4HA2	1.65765	6.38333	6.93842
P4HB	165.159	182.748	182.521
PABPN1	4.32353	1.24278	2.87737
PACS1	0.536471	1.71111	2.60316
PACS2	1.05235	0.768889	1.12789
PAFAH1B1	8.90235	8.61722	9.45684
PAICS	60.8647	68.1383	68.5463
PAK1	2.83765	3.42722	3.03842
PAK2	12.1982	14.365	12.6547
PALB2	3.47882	1.78333	1.40211
PALLD	15.8135	16.5411	23.8605
PAM16	137.164	81.4294	49.4189
PANK2	10.7435	4.98667	14.4032
PANK4	2.22882	3.92778	2.93263
PANX1	5.07706	1.18833	1.41737
PARK7	341.389	374.439	414.683
PARN	13.0853	17.7072	22.1821
PARS2	2.09118	2.01611	4.95053
PATL2	51.8241	4.76778	0.911579
PBRM1	10.5259	6.07389	10.9079
PBX1	13.5024	0.371667	0.562632
PC	1.50765	0.815	1.48842
PCBD1	13.4688	17.44	15.4279
PCCA	1.41588	1.21833	1.85789
PCCB	50.4606	30.6317	64.5258
PCGF2	1.41765	1.08833	0.606316
PCNA	274.086	192.13	180.496
PCNT	8.63529	4.73167	6.18316
PCYT1A	14.9082	16.29	12.7095
PCYT2	18.0447	14.9789	13.6689
PDCD10	47.0229	59.2372	55.9232
PDCD6IP	11.3571	13.5728	12.4432
PDE6D	12.16	19.1233	26.2274
PDGFRA	5.13824	1.12222	3.75
PDHA1	118.022	132.476	135.852
PDHB	78.8365	106.449	87.4947
PDHX	14.5729	17.6556	20.4663
PDK3	0.0370588	6.165	1.18632
PDP1	1.42176	2.08556	1.65579
PDSS1	7.82	9.97444	12.4689
PDSS2	2.39118	4.42889	3.67789
PDXK	9.63882	15.0611	11.3226
PDZD8	1.97294	1.98556	2.13
PEPD	27.5147	30.0783	34.7384
PER2	1.30706	1.30833	1.78316
PER3	0.506471	1.11278	0.844737
PERP	41.2529	47.13	36.8521
PET100	61.2241	58.9461	84.2421
PET117	20.5471	26.685	33.0158
PEX1	1.33412	1.72222	1.74474
PEX10	1.81235	1.59667	2.03789
PEX11B	1.58765	4.08389	8.04158
PEX12	2.55059	1.09444	1.62211
PEX13	4.23471	3.21111	4.19474
PEX14	23.35	4.01833	4.56263
PEX16	16.4806	18.6	26.5705
PEX19	11.3471	11.1533	12.2432
PEX2	2.55588	4.69556	4.50947
PEX26	1.03353	1.67611	1.39947
PEX3	6.54412	9.82778	9.58526
PEX5	2.13529	2.85556	1.91211
PEX6	1.16824	1.06333	1.22316
PEX7	0.867059	4.23389	2.17632
PFKM	1.10765	2.98611	4.45421
PFN1	1076.1	1025.38	1109.47
PGAP2	13.9082	18.7828	31.2347
PGK1	190.578	211.816	236.772
PGM1	14.1512	7.76944	9.99158
PGM2L1	0.392941	1.20778	0.811579
PGM3	12.5524	16.4011	264.517
PHC1	0.107059	0.735	1.04421
PHF21A	16.8382	3.3	1.20474
PHF6	3.65529	9.84556	11.2563
PHF8	3.59882	5.44889	6.20368
PHGDH	46.7965	26.8122	45.4947
PHIP	3.39412	4.57944	3.13263
PHKA1	8.56882	9.31667	7.91
PHKA2	2.07059	1.88556	0.535263
PHKB	4.74294	4.42778	3.74316
PHKG2	7.33118	8.28556	8.02895
PHLDB1	2.32059	1.68833	2.50053
PHYKPL	1.74765	1.43611	1.96684
PI4K2A	4.32824	6.14	4.85158
PI4KA	6.42471	4.45	4.04579
PI4KB	13.0647	4.81556	6.42526
PIBF1	5.26647	5.545	5.30421
PICALM	12.5494	11.7956	9.90263
PIDD1	2.76353	4.65444	1.30316
PIEZO1	3.63118	3.99167	4.01158
PIGA	2.91471	3.55444	4.79211
PIGB	1.53588	1.25278	1.36684
PIGC	7.51118	9.07333	16.4732
PIGF	10.7494	10.39	15.7468
PIGG	7.93059	8.08333	9.15316
PIGH	10.4482	20.4878	16.6532
PIGK	2.45294	3.09556	3.82
PIGL	5.73765	12.2122	10.6037
PIGM	1.84647	1.06833	1.97526
PIGN	2.35294	0.993889	2.97842
PIGO	5.97176	9.83222	5.73158
PIGP	6.28059	6.63833	7.41579
PIGQ	2.74529	1.31944	1.30789
PIGS	8.91588	13.4817	14.4453
PIGT	32.8229	27.7528	29.6716
PIGU	4.58647	11.5139	9.50737
PIGV	0.272353	0.85	2.74895
PIGW	7.99588	8.41889	6.99158
PIGY	13.1765	28.5611	27.7974
PIK3C2A	4.87059	5.44222	4.17263
PIK3CA	1.20294	0.292778	1.40526
PIK3R1	0.161765	0.428889	2.28211
PIK3R2	1.21118	0.686667	1.06737
PIKFYVE	0.841765	1.07444	1.17105
PINK1	17.9829	16.8894	14.3384
PIP5K1C	2.31647	3.85944	13.1453
PISD	16.4659	21.6983	20.7379
PITRM1	11.3035	14.2572	12.03
PITX1	3.40471	3.20222	22.4605
PKP2	21.0265	15.8517	13.9353
PLA2G6	1.18	5.79167	0.526842
PLAA	6.16941	11.7444	10.0937
PLCB1	0.332941	0.575	1.19474
PLCB3	1.11765	1.81944	0.908947
PLCB4	1.82353	0.272778	1.84263
PLCD1	3.51882	6.42611	5.61053
PLCE1	3.65059	8.15778	2.67105
PLCG1	1.54412	1.825	1.63579
PLD3	12.4588	22.9611	17.1689
PLEC	5.66471	3.50111	13.7853
PLEKHM1	1.15824	2.53556	1.56211
PLK4	2.95412	2.95833	8.17947
PLOD1	14.6247	9.91833	12.6942
PLOD2	2.77235	1.705	2.03421
PLOD3	6.27471	9.40944	6.21789
PLS1	4.44706	10.1317	2.41737
PLS3	36.4824	34.8422	34.6742
PLXNA1	2.91765	2.39556	3.69474
PLXND1	1.28647	2.19944	1.61316
PMM2	21.6706	34.3517	42.9221
PMP22	2.89824	4.31278	8.38474
PMPCA	35.8806	49.0706	39.8274
PMPCB	13.5241	13.9361	16.2532
PMS2	1.02706	2.66222	3.48737
PMVK	16.9129	20.2261	17.9084
PNKD	35.6665	57.075	40.28
PNKP	9.31471	4.60167	6.68579
PNLDC1	2.74941	3.35556	1.86842
PNP	36.2429	62.9172	45.3295
PNPLA2	18.7241	13.6517	6.51316
PNPLA6	6.29941	7.67611	8.57105
PNPLA8	6.33529	4.84889	4.78421
PNPO	4.63706	4.02056	3.92158
PNPT1	41.5741	23.0717	19.0547
POC1A	10.8871	7.14333	10.1242
POC1B	3.30235	2.79444	4.74684
POFUT1	2.97765	4.20167	5.69895
POGZ	2.83824	3	5.14737
POLA1	5.85235	10.3372	5.20895
POLD1	17.6182	14.1333	14.7905
POLE	4.73	3.57444	3.33684
POLG	2.30824	3.59944	2.74421
POLG2	2.73529	4.03778	5.03474
POLH	1.75941	2.13444	2.95368
POLR1A	4.45706	6.04667	3.43737
POLR1B	4.92	6.51111	7.77737
POLR1C	63.5682	48.9539	57.3105
POLR1D	126.196	140.833	152.852
POLR2A	16.7441	24.3111	20.6521
POLR3A	2.68529	3.78389	4.37
POLR3B	3.83353	5.54611	4.43421
POLR3F	9.84529	5.17389	10.9547
POLR3GL	0.945882	11.7611	3.84474
POLR3K	85.3882	134.776	126.018
POLRMT	8.04118	6.16278	16.2832
POMC	33.5776	24.2217	68.8611
POMGNT1	9.25353	6.20722	6.62842
POMGNT2	2.67412	4.06889	3.88632
POMK	4.46471	13.88	9.51
POMP	112.294	108.958	164.286
POMT1	5.10941	4.38333	4.66316
POMT2	4.52882	3.35667	2.93421
POP1	4.53824	3.75833	3.29526
POR	24.8206	40.8283	38.0463
PORCN	3.55059	4.46556	2.45263
POT1	3.87941	1.59167	1.47211
POU4F1	0.119412	0.297222	0.354211
PPA2	34.3635	30.3711	31.1847
PPARG	4.31588	8.60111	4.70316
PPCS	23.1194	24.5383	24.0837
PPFIBP1	3.87706	2.48167	3.24737
PPIB	308.511	327.447	334.077
PPIL1	38.0906	49.0428	40.9874
PPIP5K2	3.31765	3.32111	4.38789
PPM1D	4.83765	5.71889	3.62316
PPOX	2.03471	1.68222	0.992632
PPP1CB	12.5888	14.0922	12.4032
PPP1R12A	15.5776	17.2889	16.3574
PPP1R13L	11.1324	11.3211	13.2826
PPP1R15B	9.74706	6.99833	8.74895
PPP1R21	4.58647	3.55222	2.85211
PPP2CA	95.8706	41.3122	49.6074
PPP2R1A	90.8771	85.55	111.576
PPP2R1B	6.81529	10.8406	8.98737
PPP2R3C	17.3076	20.0128	25.3847
PPP2R5D	11.9035	12.8983	12.9926
PPP3CA	0.146471	0.0944444	0.544737
PPT1	132.944	162.216	141.66
PQBP1	96.5024	94.2356	108.747
PRCC	37.6712	42.1733	30.4389
PRDM10	4.36	1.85111	4.39316
PRDX1	2369.18	2905.09	2788.31
PRDX3	259.739	290.656	264.476
PREPL	10.8688	2.82556	4.63368
PRICKLE3	0.224706	0.805556	1.09895
PRIM1	22.5071	31.3711	26.9605
PRIMPOL	0.0347059	1.94667	1.75474
PRKACA	0.967059	3.69667	4.09
PRKAR1A	17.9241	17.8828	22.4
PRKAR1B	4.12882	10.0972	3.78474
PRKCD	4.98588	3.18222	14.9926
PRKCSH	21.8212	21.0828	22.2095
PRKDC	17.4641	20.7083	22.6458
PRKRA	12.3924	11.4256	14.0737
PRMT7	7.89824	13.7467	9.88053
PRNP	3.72059	4.90444	3.08632
PRODH	41.3353	51.4133	32.8463
PROM1	29.6271	31.0572	34.2042
PRPF3	24.5382	21.6822	19.4432
PRPF31	45.3135	7505.63	6618.17
PRPF4	50.6982	32.955	28.5911
PRPF6	13.4712	16.9972	16.1589
PRPF8	20.2335	23.17	21.4347
PRPH	0.0552941	0.438333	0.776842
PRPS1	24.7565	44.1789	44.8495
PRSS12	5.00176	0.845556	0.888421
PSAP	924.176	1023.29	886.935
PSAT1	108.025	93.4233	110.013
PSEN1	5.66941	4.89667	4.87737
PSEN2	9.91294	0.915556	1.03474
PSENEN	32.8894	41.94	48.7826
PSMA6	246.804	261.4	323.454
PSMB1	448.175	457.956	531.441
PSMB10	23.6459	25.3683	11.4542
PSMB4	284.641	271.742	220.084
PSMC1	152.941	170.314	169.389
PSMC3	107.182	131.052	128.105
PSMC3IP	8.98235	8.28889	11.8895
PSMD12	66.3024	102.97	193.428
PSMG2	63.7465	72.4189	91.2837
PSPH	9.45471	6.79389	11.5279
PTCD3	18.7135	8.77333	10.94
PTDSS1	22.1941	37.6872	26.4153
PTEN	2.31353	2.47833	1.95
PTPN1	4.96765	7.90556	6.25263
PTPN11	12.0618	11.2583	12.1547
PTPN12	2.87353	4.45944	5.53053
PTPN14	2.06588	3.90333	4.17053
PTPN23	1.53412	1.87556	2.68421
PTPRF	16.1635	15.835	10.9563
PTPRJ	42.2412	4.93889	1.35789
PTRH2	75.4853	76.5167	56.4505
PTS	52.3924	53.6978	57.0011
PUF60	151.522	145.263	148.417
PUM1	14.7618	15.9639	17.0084
PURA	1.30294	1.655	1.55263
PUS1	32.6582	35.0167	37.7058
PUS3	7.52118	8.13556	12.89
PUS7	7.55529	8.40056	11.4937
PYCR1	33.5559	19.6961	42.3311
PYCR2	12.3012	13.1483	14.7147
PYGL	4.86235	2.51556	6.61105
PYROXD1	4.73059	3.84667	4.40947
QDPR	14.4094	25.8033	36.8989
QRICH1	12.8165	13.1239	19.7558
QRSL1	7.21647	13.1	18.0895
RAB11B	6.27824	9.76389	17.1553
RAB18	14.4506	20.0717	18.8984
RAB23	0.824118	2.84222	1.31316
RAB28	3.27412	3.89111	6.20947
RAB33B	1.28118	1.02889	1.85579
RAB34	3.99765	3.23833	1.37684
RAB3GAP1	10.18	5.43889	2.99579
RAB3GAP2	4.05765	3.6	2.88474
RAB7A	58.0371	76.36	71.8642
RABL3	2.56471	2.39833	3.17789
RAC1	63.7524	65.9478	72.8663
RAC2	35.4182	16.7522	6.64895
RAC3	1.16059	0.683889	1.38158
RACGAP1	7.19353	12.1689	11.7289
RAD21	41.8924	38.9383	40.7158
RAD50	4.28882	8.71	7.36737
RAD51	22.0135	37.3378	32.6826
RAD51C	28.2671	32.5511	29.8158
RAD51D	2.94824	2.7	6.28789
RAD54B	1.93118	3.02833	2.94316
RAD54L	16.8488	11.3061	16.0047
RAF1	29.6341	30.8806	30.2711
RALA	14.8776	22.8411	24.74
RALGAPA1	1.51765	1.30722	0.975263
RANBP2	16.81	10.7511	14.7232
RAP1B	54.8706	60.5472	46.9779
RAP1GDS1	9.60471	9.55611	7.95737
RAPGEF2	7.81706	9.40333	9.70579
RARS2	16.9171	17.9861	14.0932
RASA1	2.07353	2.34444	1.44684
RASGRP2	9.49647	12.7906	9.59526
RB1	0.770588	3.61778	1.14158
RB1CC1	12.3147	9.685	13.7905
RBBP8	4.49529	4.87667	6.90895
[truncated: 816 more rows]

## Sheet: Table S3
Supplementary Table 3. List of 527 PGT-M related pathogenic genes documented by ESHRE and by our center
Monogenic Disorders	Inheritance mode	Genes
Achondroplasia	AD	FGFR3
Acrokeratosis verruciformis	AD	ATP2A2
Alagille	AD	JAG1
Albright’s hereditary osteodystrophy	AD	GNAS1
Alzheimer disease	AD	PSEN1
Amyotrophic lateral sclerosis	AD	SOD1
Angioedema hereditary	AD	C1NH
Aniridia	AD	PAX6
Anterior segment dysgenesis	AD	PITX2
		PITX3
		FOXC1
Aortic aneurysm	AD	MYLK
Arrhythmogenic right ventricular dysplasia familial	AD	DSC2
		TMEM43
		CTNNA3
Arthrogryposis Freeman Sheldon syndrome	AD	MYH3
		MYH8
Atrial septal defect	AD	GATA4
		GATA6
Atrial fibrillation	AD	NPPA
Autosomal dominant polycystic kidney disease	AD	PKD1
		PKD2
Beckwith–Wiedemann syndrome	AD	ICR1
		KCNQ1OT1
		CDKN1C
Birt-Hogg-Dube syndrome	AD	FLCN
Blepharophimosis ptosis epicanthus inversus	AD	FOXL2
Brachydactyly	AD	IHH
		ROR2
		HOXD13
Branchio-oto-renal syndrome	AD	EYA1
		SIX1
BRCA1/2	AD	BRCA1
		BRCA2
Cadasil	AD	NOTCH3
Carney complex	AD	PRKAR1A
Cardiomyopathy	AD	TTN
		ACTN2
		MYH6
Camurati-Engelmann disease	AD	TGFB1
Cataract	AD	GJA8
		CRYBB2
		CRYBB1
		CRYAA
		GJA3
CDH1	AD	CDH1
Cerebral cavernous malformations-1	AD	CCM1
Central core disease	AD	RYR1
Charcot Marie Tooth type 1A/2E	AD	PMP22
		NEFL
		MFN2
		DYNC1H1
Congenital fibrosis of extraocular Muscle	AD	KIF21A
Cone-rod dystrophy	AD	GUCY2D
Contractural arachnodactyly	AD	FBN2
Crouzon syndrome	AD	FGFR2
Dentatorubral-pallidoluysian atrophy	AD	ATN1
Desmin disorder	AD	DES
Deafness	AD	GJB2
		DFNA5
		TECTA
		DIAPH1
		COL11A2
Developmental and epileptic encephalopathy	AD	SCN8A
Distal arthrogryposis	AD	PIEZO2
Dystonia 11	AD	SGCE
Dyskeratosis congenita	AD	ACD
EEC syndrome	AD	TP63
Ehler Danlos	AD	COL5A1
		COL5A2
Epidermolysis bullosa	AD	COL17A
		KRT5
		KRT14
		LAMA3
		LAMB3
		LAMC2
		ITGB4
		ITGA3
Epilepsy	AD	DEPDC5
Episodic kinesigenic dyskinesia 1	AD	PRRT2
Epidermolytic hyperkeratosis	AD	KRT1
Facio scapulo humeral dysplasia	AD	DUX4
Familial amiloidotic polyneuropathy	AD	TTR
Familial adenomatous polyposis coli	AD	APC
Frontotemporal dementia	AD	C9orf72
		MAPT
		GRN
FSHMD1 (Facioscapulohumeral muscular dystrophy)	AD	FSHMD1A
		D4Z4
GAND syndrome	AD	GATAD2B
Gastrointestinal stromal tumor	AD	KIT
Gerstmann-Straussler disease	AD	PRNP
Gorlin syndrome	AD	PTCH1
		PTCH2
		SUFU
Greig cephalopolysyndactyly syndrome	AD	GLI3
Hemolytic uremic syndrome	AD	CFHR1
Hereditary haemorrhagic telangiectasia	AD	ENG
		ALK1
Hirschprung disease	AD	RET
Hereditary multiple exostoses	AD	EXT1
		EXT2
		EXT3
hereditary hemorrhagic telangiectasia syndrome	AD	SMAD4
Heterotaxy	AD	NODAL
Holoprosencephaly	AD	SIX3
		GLI2
		ZIC2
		SHH
		TGIF1
Huntington’s disease	AD	HTT
Hypermethioninemia	AD	MAT1A
Hypertrophic cardiomyopathy	AD	MYH7
		MYL2
		TNNT2
		TNNI3
		TPM1
		ACTC1
Hypercholesterolemia	AD	LDLR
		APOB
Hypertension and brachydactyly syndrome	AD	PDE3A
Hypokalemic periodic paralysis	AD	CACNA1S
		SCN4A
Kallmann Syndrome	AD	PROKR2
Leopard syndrome	AD	PTPN11
Liddle syndrome	AD	SCNN1B
Li-Fraumeni syndrome	AD	TP53
Limb-Girdle	AD	DNAJB6
Loeys–Dietz syndrome	AD	TGFB2
		TGFB3
		TGFBR1
		TGFBR2
		SMAD2
		SMAD3
Long QT syndrome	AD	KCNQ1
		KCNH2
		SCN5A
Lynch syndrome	AD	MSH2
		MLH1
		MSH6
		PMS2
Marfan	AD	FBN1
Macular dystrophy	AD	BEST1
		IMPG2
Metaphyseal chondrodysplasia	AD	COL10A1
Monilethrix	AD	KRTHB1
		KRTHB6
		KRTHB3
Microcephaly	AD	KIF11
Multiple endocrine neoplasia 1	AD	MEN1
Muscular dystrophy	AD	LMNA
Myoclonic dystonia	AD	SGCE
Myotonic dystrophy type 1	AD	DMPK
Nail-Patella syndrome	AD	LMX1B
Neurofibromatosis type 1	AD	NF1
Neurofibromatosis type 2	AD	NF2
Neurodevelopmental disorder	AD	DLL1
		FRMD5
Noonan syndrome	AD	SHP2
		RAF1
		SOS1
		KRAS
		NRAS
		RIT1
		SHOC2
		CBL
		BRAF
		MAP2K1
		HRAS
		LZTR1
Oculopharyngodistal myopathy 2	AD	GIPC1
Orofaciodigital syndrome VI	AD	C5ORF42
Osseous heteroplasia	AD	GNAS
Osteogenesis imperfecta	AD	COL1A1
		COL1A2
Optic atrophy	AD	OPA1
Pachyonychia congenita	AD	KRT6A
Palmoplantar keratoderma	AD	KRT9
Peutz–Jegers syndrome	AD	STK11
		LKB1
Pfeiffer syndrome	AD	FGFR1
Pseudoachondroplastia	AD	COMP
Retinitis pigmentosa	AD	SEMA4A
		SNRNP200
		PRPF8
		PRPF31
		PRPF3
Retinoblastoma	AD	RB1
Retinitis punctata albescens	AD	RHO
Revesz syndrome	AD	TINF2
Schaaf-Yang syndrome	AD	MAGEL2
Severe myoclonic epilepsy of infance	AD	SCN1A
Spastic paraplegia	AD	ATL1
		SPAST
Spherocytosis	AD	SPTB
		ANK1
Spinal cerebellar ataxia	AD	TTBK2
Spinocerebellar ataxia	AD	ATXN1
		ATXN2
		ATXN3
		CACNA1A
Spondyloarthropathy type 2	AD	HLA-B27
Spondyloepiphyseal dysplasia congenital type	AD	COL2A1
Spondylocostal dysostosis	AD	DLL3
		LFNG
		TBX6
Stickler syndrome type 2	AD	COL11A1
Thrombophilia 3	AD	PROC
		JAK2
Treacher-collins Franceschetti syndrome	AD	TCOF1
		POLR1D
		POLR1C
		POLR1B
Tuberous sclerosis	AD	TSC1
		TSC2
Tubulointerstitial kidney disease	AD	UMOD
Ubiquitin-positive frontotemporal dementia	AD	GRN
Van derWoude syndrome	AD	IRF6
Vascular Ehlers–Danlos syndrome	AD	COL3A1
Von Hippel-Lindau	AD	VHL
Von Willebrand disease	AD	VWF
Waardenburg syndrome	AD	PAX3
		MITF
		EDN3
		EDNRB
		SOX10
Achromatopsia 2	AR	CNGA3
Adenosine deaminase deficiency	AR	ADA
Agammaglobulinemia 2	AR	IGLL1
Aicardi–Goutieres syndrome	AR	TREX1
		ADAR
Albinism	AR	SLC45A2
Alkuraya-Kučinskas	AR	KIAA1109
Alpha thalassaemia	AR	HBA
Alport syndrome	AR	COL4A3
		COL4A4
Alstrom syndrome	AR	ALMS1
Argininosuccinic aciduria	AR	ASL
Arthrogryposis	AR	VPS33B
Asparagine synthetase deficiency	AR	ASNS
Antley-Bixler syndrome	AR	POR
Autosomal recessive polycystic kidney disease	AR	FCYT
Bartter syndrome	AR	CLCNKB
Bardet-Biedl syndrome 2	AR	BBS2
		BBS12
Beta thalassaemia	AR	HBB
Beta-ureidopropionase deficiency	AR	UPB1
Biotinidase deficiency	AR	BTD
Bloom	AR	RECQL3
Bruck syndrome	AR	FKBP10
Cataract	AR	GCNT2
Cockayne syndrome	AR	ERCC8
		ERCC6
Cohen syndrome	AR	VPS13B
Carbohydrate deficient glycoprotein syndrome type 1A	AR	PMM2
CD3 deficiency	AR	CD3D
Ceroid lipofuscinosis	AR	CLN3
		TPP1
		PPT1
Cerebral creatine deficiency syndrome	AR	GAMT
CF/CBAVD	AR	CFTR
Cholesteryl ester storage disease	AR	LIPA
Cholestasis	AR	MYO5B
Combined oxidative phosphorylation deficiency	AR	GFM1
		FARS2
Congenital adrenal hyperplasia	AR	CYP21A2
Congenital amegakaryocytic thrombocytopenia	AR	MPL
Congenital disorder of glycosylation	AR	NGLY1
		ALG1
		ALG11
		ALG3
Congenital lipoid adrenal hyperplasia	AR	STAR
Congenital midline cervical cleft	AR	SSPO
COX deficiency	AR	LRPPRC
Craneoestenosis	AR	TWIST1
Crigler-Najjar syndrome	AR	UGT1A1
Deafness	AR	MYO15A
		USH1C
		OTOG
Deafness, with enlarged vestibular aqueduct	AR	SLC26A4
Developmental and epileptic encephalopathy	AR	WWOX
		UBA5
		SLC13A5
Desbuquois dysplasia 1	AR	CANT1
Diarrhea 1	AR	SLC26A3
Diamond–Blackfan anaemia	AR	RPS19
Diabetes mellitus	AR	HNF1A
Dyssegmental dysplasia	AR	HSPG2
D-bifunctional protein deficiency	AR	HSD17B4
Pyridoxine dependent epilepsy	AR	ALDH7A1
Ellis-van Creveld syndrome	AR	EVC2
Epidermolysis bulosa	AR	COL7A1
Escobar syndrome	AR	CHRNG
Factor VII deficiency	AR	F7
Familial dysautonomia	AR	ELP1
Familial hemophagocytic lymphohistiocytosis	AR	PRF1
		UNC13D
		STX11
		STXBP2
Fanconi anaemia	AR	FANCA
		FANCB
		FANCC
		FANCD1
		FANCD2
		FANCE
		FANCF
		FANCG
		FANCI
		FANCJ
		FANCL
		FANCM
		FANCN
		RAD51C
		SLX4
		ERCC4
		RAD51
		UBE2T
		XRCC2
		REV7
		RFWD3
Friedreich ataxia	AR	FXN
Galactosemia	AR	GALT
Gaucher	AR	GBA
Generalized arterial calcification of infancy	AR	ENPP1
Glanzmann thrombasthenia	AR	ITGA2B
Glutaric acidemia	AR	GCDH
		ETFDH
Glycogen storage disease	AR	G6PC
		GBE1
		GAA
		PFKP
GM1-gangliosidosis	AR	GLB1
GM2-gangliosidosis	AR	GM2A
Greenberg skeletal dysplasia	AR	LBR
HARP syndrome	AR	PANK2
Hereditary Spastic Paraplegia	AR	CYP7B1
		SPG7
		SPG11
Hermansky-Pudlak syndrome	AR	HPS3
Homocystinuria	AR	MTHFR
		MMADHC
Hyperinsulinemia	AR	ABCC8
Hypertrophic cardiomyopathy	AR	MYBPC3
		MYL3
Hyperphenylalaninemia	AR	PTS
		GCH1
Hypophosphatasia infantile	AR	ALPL
Ichthyosis	AR	CERS3
		FLG
Infantile neuroaxonal dystrophy 1	AR	PLA2G6
Insensitivity to pain with anhidrosis	AR	NTRK1
Intellectual developmental disorder	AR	TTI2
Joubert syndrome	AR	CEP290
		CPLANE1
		FAM149B1
		ARL13B
		TMEM67
		CC2D2A
Krabbe disease	AR	GALC
Kaufman oculocerebrofacial syndrome	AR	UBE3B
Leber congenital amaurosis type 8	AR	CRB1
Lethal congenital contracture syndrome	AR	GLDN
Leukoencephalopathy	AR	EIF2B3
		EIF2B4
		EIF2B5
Long-chain 3-hydroxyacyl-CoA dehydrogenase deficiency	AR	HADHA
LIG4 syndrome	AR	LIG4
Maple syrup urine disease	AR	BCKDHA
		BCKDHB
		DBT
Martsolf syndrome	AR	RAB3GAP1
Meckel syndrome 7	AR	NPHP3
Metachromatic leukodystrophy	AR	ARSA
Methylmalonic aciduria	AR	MMUT
		MCEE
Molybdenum cofactor deficiency	AR	MOCS1
Microcephaly	AR	RTTN
		ASPM
Mitochondrial complex I deficiency	AR	NDUFA1
		NDUFS4
		NDUFB8
		C20ORF7
		ACAD9
		NDUFA10
Mitochondrial complex II deficiency	AR	SDHA
Mitochondrial DNA depletion syndrome	AR	POLG
		RRM2B
Methylmalonic academia	AR	MMACHC
Mucolipidosis	AR	GNPTAG
Mucolipidosis II alpha/beta	AR	GNPTAB
Mucopolysaccharidosis	AR	NAGLU
		SGSH
		HGSNAT
		GNS
		IDUA
		TIMMDC1
		GUSB
		GALNS
Multiple pterygium syndrome	AR	CHRNA1
Multiple congenital anomalies-hypotonia-seizures syndrome	AR	PIGQ
Muscular dystrophy-dystroglycanopathy	AR	POMT1
Muscular dystrophy	AR	LAMA2
3-methylglutaconic aciduria	AR	SERAC1
Nemaline myopathy	AR	ACTA1
		NEB
		TNNT1
Neurodevelopmental disorder	AR	BRAT1
		PUS3
Neu-Laxova syndrome 2	AR	PSAT1
Non-syndromic deafness	AR	GJB3
		TMPRSS3
		MYO7A
Nephrotic syndrome	AR	NPHS1
Non-immune hydrops fetalis	AR	PIEZO1
Nonketotic hyperglycinemia	AR	GLDC
		AMT
Ocular albinism	AR	OCA2
		TYR
odontoonychodermal dysplasia	AR	WNT10A
Osteogenesis imperfecta	AR	WNT1
Pierson syndrome	AR	LAMB2
Phenylketonuria	AR	PAH
Pontocerebellar hypoplasia	AR	VRK1
		EXOSC3
		EXOSC8
		SLC25A46
		TSEN54
		TSEN2
		AMPD2
		PCLO
Polycystic kidney disease 4	AR	PKHD1
Propionic acidemia	AR	PCCB
		PCCA
Pyridoxamine 5'-phosphate oxidase deficiency		PNPO
Pseudovaginal perineoscrotal hypospadias	AR	SRD5A2
Retinitis pigmentosa	AR	USH2A
		PDE6B
Renal tubular dysgenesis	AR	ACE
Rhizomelic chondrodysplasia punctata type 1	AR	PEX7
Sandhoff disease	AR	HEXB
Schimke immunoosseous dysplasia	AR	SMARCAL1
Severe combined immunodeficiency	AR	DCLRE1C
		RAG1
		IL12RB1
		IL7R
Short-rib thoracic dysplasia 3	AR	DYNC2H1
Shwachman-Diamond syndrome 1	AR	SBDS
Sitosterolemia	AR	ABCG5
Spinal muscular atrophy with respiratory distress type 1	AR	IGHMBP2
Spinocerebellar ataxia	AR	PMPCA
Spastic paraplegia 83	AR	HPDL
Smith–Lemli–Opitz syndrome	AR	DHCR7
Spinal muscular atrophy	AR	SMN1
		SMN2
Stargardt disease type 1	AR	ABCA4
Tay–Sachs disease	AR	HEXA
Ventriculomegaly and arthrogryposis	AR	KIDINS220
VLCAD deficiency	AR	ACADVL
Vici syndrome	AR	EPG5
Wilson disease	AR	ATP7B
Xeroderma pigmentosum	AR	ERCC2
Zellweger syndrome	AR	PEX1
		PEX2
		PEX3
		PEX5
		PEX6
		PEX10
		PEX11β
		PEX12
		PEX13
		PEX14
		PEX16
		PEX19
		PEX26
Ornithine Transcarbamylase deficiency	XLR	OTC
Panhypopituitarism	XLR	SOX3
Pelizaeus–Merzbacher	XLR	PLP1
Periventricular nodular heterotopia 1	XLR	FLNA
Polyendocrinopathy and enteropathy	XLR	FOXP3
Rett syndrome	XLR	MECP2
Retinoschisis	XLR	RS1
Retinitis pigmentosa 3	XLR	RPGR
Simpson-Golabi-Behmel syndrome	XLR	GPC3
Wiskott–Aldrich syndrome	XLR	WAS
X linked agammaglobulinemia	XLR	BTK
X linked chronic granulomatous disease	XLR	CYBB
X linked hydrocephaly	XLR	L1CAM
X linked infantile nystagmus	XLR	FRMD7
X linked lissencephaly	XLR	DCX
		ARX
Adrenoleucodystrophy	XLR	ABCD1
Alport syndrome	XLR	COL4A5
Aland Island eye disease	XLR	CACNA1F
ATR-X syndrome	XLR	ATRX
Combined immunodeficiency	XLR	IL2RG
Charcot Marie Tooth type	XLR	GJB1
Choroideremia	XLR	CHM
Developmental and epileptic encephalopathy	XLR	PCDH19
		CDKL5
Duchenne’s muscular dystrophy	XLR	DMD
Ectodermal dysplasia 1	XLR	EDA1
Ectodermal dysplasia hypohidrotic	XLR	EDA
Emery-Dreifuss muscular dystrophy	XLR	FHL1
Familial Exudative Vitreoretinopathy	XLR	NDP
Fragile X	XLR	FMR1
Haemophilia A	XLR	F8
Haemophilia B	XLR	F9
Hunter Syndrome	XLR	IDS
Hyperuricemia	XLR	HPRT1
Hyper-IgM Immunodeficiency	XLR	CD40LG
Hypophosphatemic rickets	XLR	PHEX
Ichthyosis	XLR	STS
		KRT10
Incontinentia pigmenti	XLR	IKBKG
Intellectual developmental disorder	XLR	NONO
		IQSEC2
		OPHN1
Kallmann Syndrome	XLR	ANOS1
Kennedy/spinalandbulbarmuscularatrophy (SBMA)	XLR	AR
Lowe syndrome	XLR	OCRL
Lymphoproliferative syndrome	XLR	SH2D1A
		XIAP
Methylmalonic aciduria and homocysteinemia	XLR	HCFC1
Myotubular myopathy	XLR	MTM1
Neurodegeneration with brain iron accumulation	XLR	WDR45
Night blindness	XLR	NYX
Nystagmus 6	XLR	GPR143
Abbreviations: AR, autosomal recessive; AD, autosomal dominant; XLR, X-linked recessive; ESHRE, European Society of Human Reproduction and Embryology.

## Sheet: Table S4
Supplementary Table 4. Genes suitable for the RNA-based PGT
Highly expressed genes	WGA lowly covered genes	Parental unbiased genes
RPS19	ABCD1	ASPM
NDUFB8	ABCG5	MTHFR
SOD1	ACAD9	HSPG2
NDUFA1	ACD	EIF2B3
MMADHC	ACTC1	ABCA4
PPT1	ACTN2	PRPF3
POLR1D	ALG3	FLG
NONO	ALMS1	GATAD2B
LMNA	ANOS1	LMNA
SBDS	APC	LAMC2
UBE2T	APOB	ACTN2
TIMMDC1	AR	NPPA-AS1
GNAS	ARL13B	MFN2
DNAJB6	ARSA	ALPL
ALPL	ARX	PPT1
PTS	ASNS	HPDL
CDH1	ASPM	MMACHC
PRPF31	ATL1	DBT
POLR1C	ATP2A2	AMPD2
TGIF1	ATRX	NRAS
PMPCA	ATXN3	ADAR
ALG3	BBS12	GBA
TPM1	BBS2	RIT1
EIF2B4	BCKDHB	TNNT2
SDHA	BRAF	UBE2T
RAF1	BRAT1	IRF6
NDUFS4	BRCA1	LBR
PMM2	BRCA2	HADHA
PFKP	BRIP1	ALMS1
LRPPRC	BTD	KIDINS220
MFN2	BTK	SPAST
NDUFA10	C5orf42	SOS1
POR	C9orf72	LRPPRC
GLB1	CC2D2A	MSH2
HADHA	CDH1	FANCL
PSAT1	CDH2	DYSF
GATA6	CDKL5	RAB3GAP1
GCDH	CDKN1C	TTN
HPRT1	CEP290	COL5A2
RAD51	CEP70	COL4A4
EIF2B3	CERS3	NDUFA10
CLN3	CFHR1	EIF2B4
RAD51C	CFTR	ABCG5
ASNS	CLN3	SIX2
PRPF8	COL10A1	MSH6
HPDL	COL11A1	MCEE
TMEM43	COL11A2	SNRNP200
TCOF1	COL1A2	POLR1B
GRN	COL3A1	MMADHC
WDR45	COL4A3	SMARCAL1
GFM1	COL4A4	ITGB5
SNRNP200	COL4A5	TP63
PRKAR1A	COL5A2	FANCD2
LBR	COMP	GLB1
MSH2	CRB1	MITF
LDLR	CRYAA	GBE1
HEXA	CTNNA3	NPHP3-ACAD11
NRAS	CYBB	HPS3
FXN	CYP21A2	OPA1
GM2A	CYP7B1	VHL
PRPF3	DBT	RAF1
SMN1	DFNA5	TMEM43
NF2	DLL1	BTD
HCFC1	DLL3	MLH1
ALG11	DMD	ATRIP-TREX1
FGFR4	DMPK	LAMB2
HSD17B4	DNAJB6	AMT
PTPN11	DSC2	ARL13B
GUSB	DSC3	TIMMDC1
DIAPH1	DUX4	ACAD9
RFWD3	DYNC2H1	GFM1
BCKDHA	EDN3	EIF2B5
DYNC1H1	EDNRB	ALG3
MSH6	EIF2B3	HTT
ACD	EIF2B5	KIAA1109
IKBKG	ENG	KIT
KRAS	ENPP1	BBS12
MAP2K1	EPG5	ETFDH
ALG1	ERCC4	HSD17B4
GCH1	ERCC6	DIAPH1
ACAD9	ERCC8	SDHA
DSC2	ETFDH	CPLANE1
GBA	EXT1	NDUFS4
GLDC	EXT2	APC
PSEN1	EYA1	GM2A
MCEE	F7	ERCC8
ADAR	F8	ALDH7A1
STXBP2	F9	TCOF1
FANCI	FAM149B1	FGFR4
PUS3	FANCB	FARS2
NGLY1	FANCD2	GCNT2
FANCD2	FANCE	BCKDHB
STS	FANCF	ENPP1
POLR1B	FANCG	STX11
ADA	FANCI	FANCE
ATP2A2	FANCL	POLR1C
KRT10	FANCM	MMUT
OPA1	FBN1	SERAC1
PANK2	FBN2	ASNS
HRAS	FGFR2	CZ1P-ASNS
GNS	FGFR3	BRAF
ALDH7A1	FKBP10	BRAT1
ASPM	FLCN	PMS2
EXT2	FLNA	GUSB
FLNA	FMR1	ASL
TTI2	FOXC1	POR
MLH1	FOXL2	XRCC2
EIF2B5	FOXP3	DNAJB6
ACADVL	FRMD7	VPS13B
FARS2	G6PC	RRM2B
KIF11	GALC	EXT1
FGFR3	GATA6	TTI2
DYSF	GATAD2B	FGFR1
ATRX	GBA	HGSNAT
SMARCAL1	GBE1	GLDC
CBL	GCDH	FXN
ASL	GCH1	FANCC
UBE3B	GFM1	ELP1
SPG7	GIPC1	TSC1
ATN1	GJA3	GALT
TP53	GJB2	FANCG
AMT	GLDC	PSAT1
FANCB	GLDN	PTCH1
GALT	GLI2	TGFBR1
FANCA	GLI3	POMT1
TPP1	GNAS	PMPCA
BRCA1	GNPTAB	STS
SHOC2	GNS	ATRX
DEPDC5	GPC3	FANCB
FGFR2	GPR143	RPGR
ETFDH	GRN	EDA
TSC2	HADHA	XIAP
RRM2B	HBA1	GPC3
UBA5	HBA2	L1CAM
CANT1	HOXD13	NYX
ITGB5	HPRT1	WDR45
HBA1	HPS3	NONO
XRCC2	HRAS	BTK
SERAC1	HSD17B4	OCRL
GNPTAB	IDUA	FMR1
RAB3GAP1	IKBKG	HCFC1
FMR1	IMPG2	MECP2
FANCG	IQSEC2	FLNA
VPS33B	ITGA4	IKBKG
SMAD2	ITGB4	SUFU
FANCE	JAG1	FGFR2
SMAD4	JAG2	PFKP
ATXN3	JAK2	ERCC6
HTT	KCNH2	FAM149B1
TSC1	KCNQ1	KIF11
FANCL	KIAA1109	NDUFB8
TINF2	KIDINS220	SHOC2
BRCA2	KIF11	KCNQ1
PMP22	KIF21A	CDKN1C
ERCC2	KIT	EXT2
MITF	KRAS	CBL
GCNT2	KRT10	HRAS
KIDINS220	LAMA2	TPP1
BTD	LAMA3	FANCF
EXT1	LAMA4	MEN1
MUT	LAMB4	PUS3
GBE1	LBR	CEP290
	LDLR	VWF
	LFNG	KIF21A
	LIG4	GNS
	LIPA	PTPN11
	LRPPRC	ATN1
	MAGEL2	KRAS
	MAPT	GNPTAB
	MCEE	UBE3B
	MECP2	ATP2A2
	MEN1	POLR1D
	MITF	BRCA2
	MLH1	RB1
	MMADHC	PCCA
	MPL	ATP7B
	MSH2	ALG11
	MSH6	LIG4
	MTM1	SPTB
	MUT	PSEN1
	MYH3	GALC
	MYH8	DYNC1H1
	MYL2	TINF2
	MYO15A	FANCM
	NAGLU	GCH1
	NDP	ATXN3
	NDUFA1	CEP170B
	NDUFA10	HEXA
	NDUFB8	TTBK2
	NDUFS4	SPG11
	NEB	FBN1
	NF1	TPM1
	NGLY1	MAP2K1
	NONO	FANCI
	NOTCH3	RAD51-AS1
	NOTCH4	RAD51
	NPHP3	POLG
	NRAS	VPS33B
	NYX	WWOX
	OCA2	BBS2
	OCRL	CDH1
	OPA1	PIEZO1
	OTC	SPG7
	PAH	FANCA
	PALB2	HBA1
	PANK2	PIGQ
	PAX6	ALG1
	PCCA	PMM2
	PCDH19	ERCC4
	PCLO	PALB2
	PDE3A	CLN3
	PDE6B	ACD
	PHEX	RFWD3
	PIEZO2	RAD51C
	PIGQ	NF1
	PITX3	BRCA1
	PKD1	BRIP1
	PKD2	PRKAR1A
	PKHD1	SGSH
	PLP1	PRPF8
	PMP22	ACADVL
	PMPCA	TP53
	PMS2	PMP22
	POLG	FLCN
	POLR1B	KRT10
	POLR1D	NAGLU
	PRKAR1A	GRN
	PRNP	ACE
	PROC	ITGB4
	PRPF3	UNC13D
	PRPF31	CANT1
	PRPF8	GAA
	PRRT2	DSC2
	PSEN1	EPG5
	PTPN11	SMAD2
	PTS	RTTN
	RAB3GAP1	TGIF1
	RAD51	GATA6
	RAD51C	SMAD4
	RAG1	RYR1
	RB1	BCKDHA
	RIT1	ERCC2
	RPGR	GAMT
	RPS19	STXBP2
	RRM2B	LDLR
	RTTN	GCDH
	RYR2	GIPC1
	SBDS	DLL3
	SCN1A	TGFB1
	SCN8A	PRPF31
	SERAC1	PANK2
	SGCE	GNAS
	SGSH	PRNP
	SH2D1A	ADA
	SHH	SOD1
	SHOC2	NF2
	SIX1	DEPDC5
	SIX2	LZTR1
	SLC26A3	ARSA
	SLC26A4
	SMAD2
	SMAD4
	SMN1
	SOD1
	SOS1
	SOX10
	SOX3
	SPAST
	SPG11
	SRD5A2
	STK11
	STS
	STX11
	TAZ
	TBX6
	TGFB1
	TGFB2
	TGFBR1
	TGFBR2
	TIMMDC1
	TMEM44
	TMEM67
	TMPRSS3
	TNNT1
	TP63
	TPM1
	TSC1
	TTBK2
	TTI2
	TTN
	TWIST1
	UBA5
	UGT1A1
	USH2A
	VHL
	VPS13B
	WDR45
	WNT1
	WNT10A
	WWOX
	XIAP
	XRCC2
	ZIC2

## Sheet: Table S5
Supplementary Table 5. Summary of 26 recruited families with monogenic disorders and their IVF information
Case ID	Disease	Gene	Inheritance mode	Maternal pathogenic variants	Paternal pathogenic variants	Cycle	Oocyte retrieved	Fertilized oocytes	Blastocysts
1	Juvenile neuronal ceroid lipofuscinosis	CLN3	AR	c.906+5G>A	c.265C>T	1	19	11	2
2	Spinocerebellar ataxia type 3	ATXN3	AD	-	CAG expansion (17/71)	1	15	11	5
3	Retinitis pigmentosa	PRPF31	AD	-	c.1081+19_1081+35del17	1	18	11	4
4	Neurofibromatosis type 1	NF1	AD	c.910C>T	-	1	30	15	2
5	Severe combined immunodeficiency	ADA	AR	c.49C>T	c.845G>A	1	3	3	2
6	Hereditary multiple exostoses type 1	EXT1	AD	-	c.398delA	1	5	3	2
7	Neurofibromatosis type 1	NF1	AD	c.6426dupC	-	1	3	2	2
8	Neu-Laxova syndrome 2	PSAT1	AR	c.440delC	c.440delC	1	28	11	3
9	Hereditary multiple exostoses type 2	EXT2	AD	-	c.896delG	1	24	20	5
10	Heart abnormalities	PFKP	AD	-	c.2263C>T	1	7	5	3
11	Early developmental and epileptic encephalopathy 44	UBA5	AR	c.619dupG	c.215G>A	1	24	14	8
12	Spinal muscular atrophy, lower extremity-predominant 1	DYNC1H1	AD	c.1792C>T	-	1	5	3	1
13	Familial breast-ovarian cancer 1	BRCA1	AD	-	c.2572C>T	1	19	7	4
14	Spinocerebellar ataxia type 3	ATXN3	AD	-	CAG expansion (25/64)	1	16	11	6
15	Greenberg dysplasia	LBR	AR	c.1757G>A	c.1757G>A	1	3	2	2
16	Congenital disorder of glycosylation, type Ia	PMM2	AR	c.531G>C	c.430T>C	1	16	9	2
17	Familial breast-ovarian cancer 2	BRCA2	AD	-	c.2957delA	1	22	11	3
18	Spinocerebellar ataxia type 3	ATXN3	AD	-	CAG expansion (14/64)	1	21	15	4
19	Infantile hypophosphatasia	ALPL	AR	c.978_980delCTT	c.920C>T	1	17	7	4
20	Familial breast-ovarian cancer 2	BRCA2	AD	c.4415_4418delAGAA	-	1	5	3	2
21	Lesch-Nyhan syndrome	HPRT1	XLR	c.325C>T	-	1	7	7	1
22	3-methylglutaconic aciduria with deafness, encephalopathy, and Leigh-like syndrome	SERAC1	AR	c.1492A>C	c.916C>T	1	8	6	4
23	Neurodevelopmental disorder with progressive spasticity and brain white matter abnormalities	HPDL	AR	c.650T>C	c.788C>T	1	16	5	4
24	Lynch syndrome	MSH6	AD	c.4065_4066insTTGA	-	1	14	3	2
25	Hereditary multiple exostoses type 1	EXT1	AD	-	c.1029delG	1	16	11	2
26	Lynch syndrome	MLH1	AD	-	c.1251delA	1	16	5	3
		MSH2			c.2516A>G
Abbreviations: AR, autosomal recessive; AD, autosomal dominant; XLR, X-linked recessive.

## Sheet: Table S6
Supplementary Table 6. Routine PGT results for 82 embryos from 26 families
Case	Gene	Inheritance mode	Embryo ID	Diagnosis results
				Maternal	Paternal	Results
1	CLN3	AR	Case1E1	Het.	Het.	Affected
			Case1E2	WT	WT	Unaffected
2	ATXN3	AD	Case2E1	-	WT	Unaffected
			Case2E2	-	WT	Unaffected
			Case2E3	-	Het.	Affected
			Case2E4	-	WT	Unaffected
			Case2E5	-	Het.	Affected
3	PRPF31	AD	Case3E1	-	Het.	Affected
			Case3E2	-	Het.	Affected
			Case3E3	-	WT	Unaffected
			Case3E4	-	Het.	Affected
4	NF1	AD	Case4E1	WT	-	Unaffected
			Case4E2	WT	-	Unaffected
5	ADA	AR	Case5E1	Het.	WT	Unaffected
			Case5E2	Het.	WT	Unaffected
6	EXT1	AD	Case6E1	-	WT	Unaffected
			Case6E2	-	Het.	Affected
7	NF1	AD	Case7E1	WT	-	Unaffected
			Case7E2	WT	-	Unaffected
8	PSAT1	AR	Case8E1	Het.	WT	Unaffected
			Case8E2	WT	WT	Unaffected
			Case8E3	Het.	WT	Unaffected
9	EXT2	AD	Case9E1	-	Het.	Affected
			Case9E2	-	WT	Unaffected
			Case9E3	-	WT	Unaffected
			Case9E4	-	WT	Unaffected
			Case9E5	-	Het.	Affected
10	PFKP	AD	Case10E1	-	WT	Unaffected
			Case10E2	-	Het.	Affected
			Case10E3	-	WT	Unaffected
11	UBA5	AR	Case11E1	WT	Het.	Unaffected
			Case11E2	WT	Het.	Unaffected
			Case11E3	WT	WT	Unaffected
			Case11E4	Het.	WT	Unaffected
			Case11E5	Het.	WT	Unaffected
			Case11E6	WT	WT	Unaffected
			Case11E7	WT	WT	Unaffected
			Case11E8	Het.	Het.	Affected
12	DYNC1H1	AD	Case12E1	WT	-	Unaffected
13	BRCA1	AD	Case13E1	-	Het.	Affected
			Case13E2	-	WT	Unaffected
			Case13E3	-	Het.	Affected
			Case13E4	-	WT	Unaffected
14	ATXN3	AD	Case14E1	-	Het.	Affected
			Case14E2	-	Het.	Affected
			Case14E3	-	WT	Unaffected
			Case14E4	-	WT	Unaffected
			Case14E5	-	Het.	Affected
			Case14E6	-	Het.	Affected
15	LBR	AR	Case15E1	Het.	Het.	Affected
			Case15E2	Het.	Het.	Affected
16	PMM2	AR	Case16E1	WT	WT	Unaffected
			Case16E2	WT	Het.	Unaffected
17	BRCA2	AD	Case17E1	-	Het.	Affected
			Case17E2	-	WT	Unaffected
			Case17E3	-	Het.	Affected
18	ATXN3	AD	Case18E1	-	Het.	Affected
			Case18E2	-	Het.	Affected
			Case18E3	-	Het.	Affected
			Case18E4	-	Het.	Affected
19	ALPL	AR	Case19E1	WT	Het.	Unaffected
			Case19E2	Het.	Het.	Affected
			Case19E3	WT	WT	Unaffected
			Case19E4	WT	Het.	Unaffected
20	BRCA2	AD	Case20E1	Het.	-	Affected
			Case20E2	Het.	-	Affected
21	HPRT1	XLR	Case21E1	WT	-	Unaffected
22	SERAC1	AR	Case22E1	Het.	Het.	Affected
			Case22E2	WT	Het.	Unaffected
			Case22E3	WT	WT	Unaffected
			Case22E4	WT	WT	Unaffected
23	HPDL	AR	Case23E1	WT	Het.	Unaffected
			Case23E2	WT	WT	Unaffected
			Case23E3	Het.	Het.	Affected
			Case23E4	WT	WT	Unaffected
24	MSH6	AD	Case24E1	Het.	-	Affected
			Case24E2	WT	-	Unaffected
25	EXT1	AD	Case25E1	-	Het.	Affected
			Case25E2	-	WT	Unaffected
				Paternal (MLH1)	Paternal (MSH2)
26	MLH1	AD	Case26E1	WT	Het.	Affected
	MSH2		Case26E2	WT	Het.	Affected
			Case26E3	WT	WT	Unaffected
Abbreviations: AR, autosomal recessive; AD, autosomal dominant; XLR, X-linked recessive; Het., heterozygote; Homo., homozygote; WT, wild-type.

## Sheet: Table S7
Supplementary Table 7. Primers for direct mutation detection using mRNA as templates
Case ID	Gene	Inheritance mode	Pathogenic variants	Primer Sequences (5' to 3')
1	CLN3	AR	M: c.906+5G>A	Forward: CCAGCTATTTCTTGTTGCTCAC
				Reverse: GAGGTAGATGCTTGGCAGAA
			P: c.265C>T	Forward: ATGTGGTGATGCTGAGT
				Reverse: CCAAGGCCTGATGAGAT
2	ATXN3	AD	P: CAG expansion (17/71)	Forward: FAM-TCAGAAGAGCTTCGGAAGAGA
				Reverse: AGCTGCCTGAAGCATGTC
3	PRPF31	AD	P: c.1081+19_1081+35del17	Forward: TTCTCGTCTACCTCAGTGCT
				Reverse: CATACGGTTGGCCTGCTT
4	NF1	AD	M: c.910C>T	Forward: GCTGAAAGCACCAAACGTAAAG
				Reverse: GCTTTACACAGTTTGACACAGG
5	ADA	AR	M: c.49C>T	Forward: GGCACCATGGCCCAGAC
				Reverse: CACATACACCACGCCCTCTTT
			P: c.845G>A	Forward: TGGAAGACCAGGCCCTTTAT
				Reverse: CCCGTTTGGTCATCTGGTAATC
6	EXT1	AD	P: c.398delA	Forward: GCCAACTCCAGCATCTACAA
				Reverse: GGCCAAGTGCCGGAATATAA
7	NF1	AD	M: c.6426dupC	Forward: TCATCTTCCCTACCTCTTCCA
				Reverse: CAAAGCTTCTGTGACTGTTTCC
8	PSAT1	AR	M: c.440delC; P: c.440delC	Forward: CAGGAAGGTGTGCTGACTATG
				Reverse: GGCTTGGACAGGAAGTTTGA
9	EXT2	AD	P: c.896delG	Forward: GGCAATACTTCCTCCTGTCATC
				Reverse: CAGATGCTCTCTTCCAGTCAAG
10	PFKP	AD	P: c.2263C>T	Forward: CTGTGGCAGAGCTGAAGAA
				Reverse: GCACATCTGAAAGCATGAGAC
11	UBA5	AR	M: c.619dupG	Forward: AGTTCTTAGCTGTGTGGACAAT
				Reverse: GCACAAACACCTTCTCGTTTC
			P: c.215G>A	Forward: GATGGCATTGAAACGAATGGG
				Reverse: GGCTAGTTCCACCTTGTCATAA
12	DYNC1H1	AD	M: c.1792C>T	Forward: TACGATGAGAGGATCGACAGAG
				Reverse: ACCTTGAACTTGTCGTGAAGAG
13	BRCA1	AD	P: c.2572C>T	Forward: CAGTCGGGAAACAAGCATAGA
				Reverse: GCACATTCCTCTTCTGCATTTC
14	ATXN3	AD	P: CAG expansion (25/64)	Forward: FAM-TCAGAAGAGCTTCGGAAGAGA
				Reverse: AGCTGCCTGAAGCATGTC
15	LBR	AR	M: c.1757G>A; P: c.1757G>A	Forward: TCTTCCGAGGTGCAAATTCTC
				Reverse: GGAAATATACGGTAGGGCACAC
16	PMM2	AR	M: c.531G>C; P: c.430T>C	Forward: GCGGATCGGACTTTGAGAAA
				Reverse: CTCATGGTCATTGCCACCT
17	BRCA2	AD	P: c.2957delA	Forward: GACTTGTGTAAACGAACCCATTT
				Reverse: TGTTCAGAGAGCTTGATTTCCT
18	ATXN3	AD	P: CAG expansion (14/64)	Forward: FAM-TCAGAAGAGCTTCGGAAGAGA
				Reverse: AGCTGCCTGAAGCATGTC
19	ALPL	AR	M: c.978_980delCTT; P: c.920C>T	Forward: GAGATACAAGCACTCCCACTTC
				Reverse: TCAGAGTGTCTTCCGAGGAG
20	BRCA2	AD	M: c.4415_4418delAGAA	Forward: GAAGGAGGGAAACACTCAGATT
				Reverse: CAGTACCAACTGGGACACTTT
21	HPRT1	XLR	M: c.325C>T	Forward: TTGCTGACCTGCTGGATTAC
				Reverse: CTTGCGACCTTGACCATCTT
22	SERAC1	AR	M: c.1492A>C	Forward: GCATTCAGAAGCAACGAACTT
				Reverse: AGCCAAACGTGATCCATGA
			P: c.916C>T	Forward: CCTTCAGCAACAGTGGAAATG
				Reverse: CAGCCTGAGCGAACTATAGAAG
23	HPDL	AR	M: c.650T>C; P: c.788C>T	Forward: GTGGACCACCTGACCTT
				Reverse: CTTGCCTTTATCACCATCTAGC
24	MSH6	AD	M: c.4065_4066insTTGA	Forward: GCTAATCTCCCAGAGGAAGTTATT
				Reverse: CCTTTGTCAGAAGTCAACTCAAAG
25	EXT1	AD	P: c.1029delG	Forward: GATAGGATCAGACACCAGGAATG
				Reverse: TCACTTCAGAGAATGGCAACT
26	MLH1	AD	P: c.1251delA	Forward: GTCTGACCTCGTCTTCTACTTC
				Reverse: GGGAATCATCTTCCACCATTTC
	MSH2	AD	P: c.2516A>G	Forward: TCACCACTGAAGAGACCTTAAC
				Reverse: TGCTGCTGGTTCCATGATA
Abbreviations: AR, autosomal recessive; AD, autosomal dominant; XLR, X-linked recessive; P, paternal; M, maternal; FAM,fluorophore 6-FAM.
